# Supplementary material for: Ethyl 4-(4-chloro­anilino)-1-(4-chloro­phen­yl)-2-methyl-5-oxo-2,5-di­hydro-1H-pyrrole-2-carboxyl­ate
Source: Acta Crystallogr Sect E Struct Rep Online. 2013 Dec 3;69(Pt 12):o1761–2. doi: 10.1107/S1600536813030560 (PMC3894618; doi:10.1107/S1600536813030560)
Supplement: Supplementary file 1 [file e-69-o1761-sup1.cif]

##############################################################################
#                                                                            #
# This CIF contains the data in a paper accepted for publication in          #
# Acta Crystallographica Section E. It conforms to the requirements of       #
# Notes for Authors for Acta Crystallographica Section E, and has been       #
# peer reviewed under the auspices of the IUCr Commission on Journals.       #
#                                                                            #
# Full details of the Crystallographic Information File format               #
# are given in the paper "The Crystallographic Information File (CIF):       #
# a New Standard Archive File for Crystallography" by S. R. Hall, F. H.      #
# Allen and I. D. Brown [Acta Cryst. (1991), A47, 655-685].                  #
#                                                                            #
# The current version of the core CIF dictionary is obtainable from          #
# ftp://ftp.iucr.org/pub/cif_core.dic.                                       #
#                                                                            #
# Software is freely available for graphical display of the structure(s)     #
# in this CIF. For information consult the CIF software page                 #
# http://www.iucr.org/resources/cif/software.                                #
#                                                                            #
# This file may be used for bona fide research purposes within the           #
# scientific community so long as proper attribution is given to the journal # 
# article from which it was obtained.                                        #
#                                                                            #
##############################################################################
data_global
_audit_creation_method     'PLATON <TABLE ACC> option'
_journal_date_recd_electronic     2013-11-05
_journal_date_accepted     2013-11-07
_journal_name_full     'Acta Crystallographica, Section E'
_journal_year     2013
_journal_volume     69
_journal_issue     12
_journal_page_first     o1761
_journal_page_last     o1762
_journal_paper_category     QO
_journal_paper_doi     10.1107/S1600536813030560
_journal_coeditor_code     SJ5367
_publ_contact_author_name
;
Mustafa R. Albayati
;
_publ_contact_author_address
;
Kirkuk University,
College of Science,
Department of Chemistry,
Kirkuk,
Iraq
;
_publ_contact_author_email     'shaabankamel@yahoo.com'
_publ_contact_author_fax     ?
_publ_contact_author_phone     ?
_publ_section_title
;\
Ethyl
4-(4-chloroanilino)-1-(4-chlorophenyl)-2-methyl-5-oxo-2,5-dihydro-1<i>H</i>-\
pyrrole-2-carboxylate
;
loop_
    _publ_author_name
    _publ_author_address
    'Akkurt, Mehmet'
;
Department of Physics,
Faculty of Sciences,
Erciyes University,
38039 Kayseri,
Turkey
;
    'Mohamed, Shaaban K.'
;
Chemistry and Environmental Division,
Manchester Metropolitan University,
Manchester M1 5GD,
England
Chemistry Department,
Faculty of Science,
Minia University,
61519 El-Minia,
Egypt
;
    'Mahmoud A.A. Elremaily'
;
Chemistry Department,
Faculty of Science,
Sohag University,
82524 Sohag,
Egypt
Department of Organic Chemistry,
Faculty of Science,
Institute of Biotechnology,
Granada University,
Granada, E-18071,
Spain
;
    'Francisco Santoyo-Gonzalez'
;
Department of Organic Chemistry,
Faculty of Science,
Institute of Biotechnology,
Granada University,
Granada, E-18071,
Spain
;
    'Mustafa R. Albayati'
;
Kirkuk University,
College of Science,
Department of Chemistry,
Kirkuk,
Iraq
;
data_I
_database_code_depnum_ccdc_archive     'CCDC 970696'
_chemical_name_systematic
;\
Ethyl 4-(4-chloroanilino)-1-(4-chlorophenyl)-2-methyl-5-oxo-\
2,5-dihydro-1<i>H</i>-pyrrole-2-carboxylate
;
_chemical_name_common     ?
_chemical_formula_moiety     'C20 H18 Cl2 N2 O3'
_chemical_formula_sum     'C20 H18 Cl2 N2 O3'
_chemical_formula_structural     ?
_chemical_formula_iupac     'C20 H18 Cl2 N2 O3'
_chemical_formula_weight     405.26
_chemical_melting_point     ?
_symmetry_cell_setting     triclinic
_symmetry_space_group_name_H-M     'P -1'
_symmetry_space_group_name_Hall     '-P 1'
loop_
    _symmetry_equiv_pos_site_id
    _symmetry_equiv_pos_as_xyz
    1 x,y,z
    2 -x,-y,-z
_cell_length_a     5.8319(3)
_cell_length_b     12.3759(6)
_cell_length_c     13.5707(6)
_cell_angle_alpha     86.484(2)
_cell_angle_beta     80.098(2)
_cell_angle_gamma     78.671(2)
_cell_volume     945.69(8)
_cell_formula_units_Z     2
_cell_measurement_reflns_used     6329
_cell_measurement_theta_min     2.30
_cell_measurement_theta_max     30.13
_cell_measurement_temperature     100(2)
_cell_special_details
;
;
_exptl_crystal_description     Prisms
_exptl_crystal_colour     colourless
_exptl_crystal_size_max     0.478
_exptl_crystal_size_mid     0.076
_exptl_crystal_size_min     0.028
_exptl_crystal_size_rad     ?
_exptl_crystal_density_diffrn     1.423
_exptl_crystal_density_meas     ?
_exptl_crystal_density_method     'Not Measured'
_exptl_crystal_F_000     420
loop_
    _exptl_crystal_face_index_h
    _exptl_crystal_face_index_k
    _exptl_crystal_face_index_l
    _exptl_crystal_face_perp_dist
    0.00 0.00 -1.00 0.0130
    0.00 0.00 1.00 0.0140
    0.00 -3.00 -1.00 0.0270
    0.00 3.00 1.00 0.0330
    -3.00 -1.00 -2.00 0.2340
    1.00 2.00 1.00 0.1000
_exptl_absorpt_coefficient_mu     0.367
_exptl_absorpt_correction_type     numerical
_exptl_absorpt_process_details     '(SADABS; Bruker, 2005)'
_exptl_absorpt_correction_T_min     0.967
_exptl_absorpt_correction_T_max     0.990
_exptl_special_details
;
;
_diffrn_ambient_temperature     100(2)
_diffrn_radiation_type     'MoK\a'
_diffrn_radiation_wavelength     0.71073
_diffrn_radiation_source     'sealed tube'
_diffrn_radiation_monochromator     'graphite'
_diffrn_measurement_device_type     'Bruker APEXII CCD'
_diffrn_measurement_method     '\f and \w scans'
_diffrn_detector_area_resol_mean     ?
_diffrn_reflns_number     15209
_diffrn_reflns_av_R_equivalents     0.0344
_diffrn_reflns_av_sigmaI/netI     0.0433
_diffrn_reflns_theta_min     2.23
_diffrn_reflns_theta_max     30.50
_diffrn_reflns_theta_full     25.24
_diffrn_measured_fraction_theta_max     0.920
_diffrn_measured_fraction_theta_full     0.999
_diffrn_reflns_limit_h_min     -8
_diffrn_reflns_limit_h_max     8
_diffrn_reflns_limit_k_min     -17
_diffrn_reflns_limit_k_max     16
_diffrn_reflns_limit_l_min     -19
_diffrn_reflns_limit_l_max     19
_diffrn_reflns_reduction_process
;
;
_diffrn_standards_number     0
_diffrn_standards_interval_count     ?
_diffrn_standards_decay_%     ?
_refine_special_details
;
Refinement on <i>F</i>^2^ for ALL reflections except those flagged by the user
for potential systematic errors. Weighted <i>R</i>-factors <i>wR</i> and all
goodnesses of fit <i>S</i> are based on <i>F</i>^2^, conventional
<i>R</i>-factors <i>R</i> are based on <i>F</i>, with <i>F</i> set to zero for
negative <i>F</i>^2^. The observed criterion of <i>F</i>^2^ > \s(<i>F</i>^2^)
is used only for calculating -<i>R</i>-factor-obs <i>etc</i>. and is not
relevant to the choice of reflections for refinement. <i>R</i>-factors based
on <i>F</i>^2^ are statistically about twice as large as those based on
<i>F</i>, and <i>R</i>-factors based on ALL data will be even larger.
;
_reflns_number_total     5316
_reflns_number_gt     4054
_reflns_threshold_expression     I>2\s(I)
_refine_ls_structure_factor_coef     Fsqd
_refine_ls_matrix_type     full
_refine_ls_R_factor_all     0.0689
_refine_ls_R_factor_gt     0.0447
_refine_ls_wR_factor_gt     0.0965
_refine_ls_wR_factor_ref     0.1072
_refine_ls_goodness_of_fit_ref     1.016
_refine_ls_restrained_S_all     1.016
_refine_ls_number_reflns     5316
_refine_ls_number_parameters     250
_refine_ls_number_restraints     0
_refine_ls_number_constraints     ?
_refine_ls_hydrogen_treatment     mixed
_refine_ls_weighting_scheme     calc
_refine_ls_weighting_details
          'W=1/[\S^2^(FO^2^)+(0.0440P)^2^+0.5765P] where P=(F~O~^2^+2F~C~^2^)/3'
_atom_sites_solution_primary     ?
_atom_sites_solution_secondary     ?
_refine_ls_shift/su_max     0.001
_refine_ls_shift/su_mean     0.000
_refine_diff_density_max     0.422
_refine_diff_density_min     -0.257
_refine_ls_extinction_method     'none'
_refine_ls_abs_structure_details     ?
_refine_ls_abs_structure_Flack     .
loop_
    _atom_type_symbol
    _atom_type_description
    _atom_type_scat_dispersion_real
    _atom_type_scat_dispersion_imag
    _atom_type_scat_source
    C C 0.0033 0.0016 ' International Tables Vol C Tables 4.2.6.8 and 6.1.1.4'
    H H 0.0000 0.0000 ' International Tables Vol C Tables 4.2.6.8 and 6.1.1.4'
    Cl Cl 0.1484 0.1585 ' International Tables Vol C Tables 4.2.6.8 and 6.1.1.4'
    N N 0.0061 0.0033 ' International Tables Vol C Tables 4.2.6.8 and 6.1.1.4'
    O O 0.0106 0.0060 ' International Tables Vol C Tables 4.2.6.8 and 6.1.1.4'
_computing_data_collection     'APEX2 (Bruker, 2007)'
_computing_cell_refinement     'SAINT (Bruker, 2007)'
_computing_data_reduction     'SAINT (Bruker, 2007)'
_computing_structure_solution     'SIR97 (Altomare <i>et al.</i>, 1999)'
_computing_structure_refinement     'SHELXL97 (Sheldrick, 2008)'
_computing_molecular_graphics     'ORTEP-3 for Windows (Farrugia, 2012)'
_computing_publication_material
                                'WinGX (Farrugia, 2012) and PLATON (Spek, 2009)'
loop_
    _atom_site_type_symbol
    _atom_site_label
    _atom_site_fract_x
    _atom_site_fract_y
    _atom_site_fract_z
    _atom_site_U_iso_or_equiv
    _atom_site_thermal_displace_type
    _atom_site_calc_flag
    _atom_site_refinement_flags
    _atom_site_occupancy
    _atom_site_disorder_assembly
    _atom_site_disorder_group
    Cl Cl1 -0.31063(8) 0.07225(4) 0.69233(3) 0.03080(10)
                                                       Uani d . 1.000 . .
    Cl Cl2 1.25672(8) 0.72550(4) 0.02289(3) 0.02950(10)
                                                      Uani d . 1.000 . .
    O O1 0.5731(2) 0.12044(10) 0.17897(9) 0.0241(3) Uani d . 1.000 . .
    O O2 0.6786(2) 0.14299(10) 0.32697(9) 0.0236(3) Uani d . 1.000 . .
    O O3 0.3146(2) 0.43138(9) 0.48510(8) 0.0202(3) Uani d . 1.000 . .
    N N1 0.2726(2) 0.30149(11) 0.37842(10) 0.0170(3) Uani d . 1.000 . .
    N N2 0.5923(3) 0.51847(11) 0.32002(11) 0.0189(4) Uani d . 1.000 . .
    C C1 0.7355(4) -0.03397(17) 0.07524(16) 0.0357(6) Uani d . 1.000 . .
    C C2 0.7738(3) 0.02748(15) 0.16086(15) 0.0289(5) Uani d . 1.000 . .
    C C3 0.5515(3) 0.17059(13) 0.26519(12) 0.0190(4) Uani d . 1.000 . .
    C C4 0.3517(3) 0.27458(13) 0.27306(12) 0.0184(4) Uani d . 1.000 . .
    C C5 0.4781(3) 0.36851(13) 0.23366(12) 0.0189(4) Uani d . 1.000 . .
    C C6 0.4865(3) 0.43147(13) 0.30866(12) 0.0170(4) Uani d . 1.000 . .
    C C7 0.3497(3) 0.39131(13) 0.40231(12) 0.0160(4) Uani d . 1.000 . .
    C C8 0.1309(3) 0.24248(13) 0.45108(11) 0.0163(4) Uani d . 1.000 . .
    C C9 -0.1047(3) 0.29019(14) 0.48361(13) 0.0209(4) Uani d . 1.000 . .
    C C10 -0.2422(3) 0.23718(14) 0.55733(13) 0.0218(5) Uani d . 1.000 . .
    C C11 -0.1409(3) 0.13768(14) 0.59758(12) 0.0201(5) Uani d . 1.000 . .
    C C12 0.0925(3) 0.08893(14) 0.56566(13) 0.0242(5) Uani d . 1.000 . .
    C C13 0.2296(3) 0.14242(14) 0.49218(13) 0.0212(4) Uani d . 1.000 . .
    C C14 0.1474(3) 0.26393(15) 0.22100(13) 0.0234(5) Uani d . 1.000 . .
    C C15 0.7471(3) 0.56641(13) 0.24775(12) 0.0176(4) Uani d . 1.000 . .
    C C16 0.9122(3) 0.61854(14) 0.27971(12) 0.0212(4) Uani d . 1.000 . .
    C C17 1.0685(3) 0.66771(14) 0.21109(13) 0.0237(5) Uani d . 1.000 . .
    C C18 1.0587(3) 0.66457(13) 0.10993(13) 0.0215(5) Uani d . 1.000 . .
    C C19 0.8948(3) 0.61546(14) 0.07666(13) 0.0238(5) Uani d . 1.000 . .
    C C20 0.7376(3) 0.56599(14) 0.14567(13) 0.0222(5) Uani d . 1.000 . .
    H H1A 0.59060 -0.06430 0.09440 0.0540 Uiso c RU 1.000 . .
    H H1B 0.87100 -0.09420 0.05820 0.0540 Uiso c RU 1.000 . .
    H H1C 0.71990 0.01640 0.01710 0.0540 Uiso c RU 1.000 . .
    H H2A 0.78020 -0.02140 0.22130 0.0350 Uiso c RU 1.000 . .
    H H2B 0.92480 0.05470 0.14400 0.0350 Uiso c RU 1.000 . .
    H H2N 0.591(3) 0.5340(16) 0.3776(15) 0.017(5) Uiso d . 1.000 . .
    H H5 0.54190 0.38060 0.16550 0.0230 Uiso c RU 1.000 . .
    H H9 -0.17120 0.35890 0.45540 0.0250 Uiso c RU 1.000 . .
    H H10 -0.40350 0.26880 0.57980 0.0260 Uiso c RU 1.000 . .
    H H12 0.15800 0.01990 0.59360 0.0290 Uiso c RU 1.000 . .
    H H13 0.39090 0.11050 0.47010 0.0250 Uiso c RU 1.000 . .
    H H14A 0.07270 0.20340 0.25260 0.0350 Uiso c RU 1.000 . .
    H H14B 0.20690 0.24870 0.15020 0.0350 Uiso c RU 1.000 . .
    H H14C 0.03050 0.33290 0.22650 0.0350 Uiso c RU 1.000 . .
    H H16 0.91750 0.62030 0.34920 0.0250 Uiso c RU 1.000 . .
    H H17 1.18060 0.70300 0.23310 0.0280 Uiso c RU 1.000 . .
    H H19 0.88870 0.61530 0.00720 0.0290 Uiso c RU 1.000 . .
    H H20 0.62410 0.53200 0.12320 0.0270 Uiso c RU 1.000 . .
loop_
    _atom_site_aniso_label
    _atom_site_aniso_U_11
    _atom_site_aniso_U_22
    _atom_site_aniso_U_33
    _atom_site_aniso_U_12
    _atom_site_aniso_U_13
    _atom_site_aniso_U_23
    Cl1 0.0291(2) 0.0339(2) 0.0272(2) -0.0135(2) 0.0079(2) 0.0061(2)
    Cl2 0.0299(2) 0.0307(2) 0.0238(2) -0.0092(2) 0.0092(2) 0.0045(2)
    O1 0.0237(6) 0.0222(6) 0.0228(6) -0.0007(5) 0.0025(5) -0.0028(5)
    O2 0.0181(6) 0.0245(6) 0.0262(6) -0.0013(5) -0.0016(5) 0.0013(5)
    O3 0.0212(6) 0.0213(6) 0.0175(6) -0.0061(5) 0.0007(5) -0.0008(4)
    N1 0.0167(6) 0.0174(6) 0.0153(6) -0.0042(5) 0.0023(5) 0.0008(5)
    N2 0.0232(7) 0.0200(7) 0.0135(7) -0.0082(5) 0.0011(5) 0.0007(5)
    C1 0.0359(11) 0.0322(10) 0.0355(11) -0.0059(8) 0.0063(9) -0.0096(8)
    C2 0.0246(9) 0.0249(9) 0.0311(10) 0.0019(7) 0.0063(7) -0.0046(7)
    C3 0.0163(7) 0.0185(8) 0.0205(8) -0.0057(6) 0.0035(6) 0.0012(6)
    C4 0.0185(7) 0.0194(8) 0.0161(7) -0.0049(6) 0.0018(6) 0.0002(6)
    C5 0.0206(8) 0.0175(8) 0.0167(7) -0.0042(6) 0.0016(6) 0.0031(6)
    C6 0.0142(7) 0.0167(7) 0.0181(8) -0.0015(6) -0.0006(6) 0.0039(6)
    C7 0.0126(7) 0.0156(7) 0.0184(7) -0.0010(5) -0.0012(6) 0.0021(6)
    C8 0.0159(7) 0.0180(7) 0.0145(7) -0.0052(6) 0.0009(6) 0.0007(6)
    C9 0.0171(7) 0.0196(8) 0.0244(8) -0.0018(6) -0.0015(6) 0.0020(6)
    C10 0.0135(7) 0.0252(9) 0.0247(8) -0.0024(6) 0.0012(6) -0.0011(7)
    C11 0.0195(8) 0.0230(8) 0.0172(8) -0.0082(6) 0.0027(6) 0.0013(6)
    C12 0.0234(8) 0.0207(8) 0.0249(9) -0.0020(7) 0.0013(7) 0.0064(7)
    C13 0.0151(7) 0.0216(8) 0.0232(8) -0.0007(6) 0.0024(6) 0.0039(6)
    C14 0.0208(8) 0.0267(9) 0.0222(8) -0.0041(7) -0.0029(7) -0.0010(7)
    C15 0.0192(7) 0.0133(7) 0.0178(7) -0.0016(6) 0.0018(6) 0.0016(6)
    C16 0.0244(8) 0.0229(8) 0.0154(7) -0.0071(7) 0.0023(6) -0.0015(6)
    C17 0.0232(8) 0.0247(9) 0.0230(8) -0.0083(7) 0.0017(7) -0.0016(7)
    C18 0.0222(8) 0.0175(8) 0.0209(8) -0.0032(6) 0.0053(6) 0.0040(6)
    C19 0.0330(9) 0.0212(8) 0.0151(8) -0.0048(7) 0.0002(7) 0.0037(6)
    C20 0.0272(9) 0.0199(8) 0.0199(8) -0.0073(7) -0.0034(7) 0.0033(6)
_geom_special_details
;
Bond distances, angles <i>etc</i>. have been calculated using the rounded
fractional coordinates. All su's are estimated from the variances of the
(full) variance-covariance matrix. The cell e.s.d.'s are taken into account in
the estimation of distances, angles and torsion angles
;
loop_
    _geom_bond_atom_site_label_1
    _geom_bond_atom_site_label_2
    _geom_bond_site_symmetry_1
    _geom_bond_site_symmetry_2
    _geom_bond_distance
    _geom_bond_publ_flag
    Cl1 C11 . . 1.7431(17) no
    Cl2 C18 . . 1.7496(18) no
    O1 C2 . . 1.470(2) no
    O1 C3 . . 1.333(2) no
    O2 C3 . . 1.203(2) no
    O3 C7 . . 1.2245(19) no
    N1 C4 . . 1.463(2) no
    N1 C7 . . 1.354(2) no
    N1 C8 . . 1.434(2) no
    N2 C6 . . 1.370(2) no
    N2 C15 . . 1.401(2) no
    N2 H2N . . 0.82(2) no
    C1 C2 . . 1.498(3) no
    C3 C4 . . 1.553(2) no
    C4 C5 . . 1.518(2) no
    C4 C14 . . 1.516(3) no
    C5 C6 . . 1.332(2) no
    C6 C7 . . 1.493(2) no
    C8 C9 . . 1.391(2) no
    C8 C13 . . 1.386(2) no
    C9 C10 . . 1.387(2) no
    C10 C11 . . 1.381(2) no
    C11 C12 . . 1.382(3) no
    C12 C13 . . 1.387(2) no
    C15 C20 . . 1.396(2) no
    C15 C16 . . 1.398(2) no
    C16 C17 . . 1.387(2) no
    C17 C18 . . 1.387(2) no
    C18 C19 . . 1.377(3) no
    C19 C20 . . 1.395(2) no
    C1 H1A . . 0.9800 no
    C1 H1B . . 0.9800 no
    C1 H1C . . 0.9800 no
    C2 H2A . . 0.9900 no
    C2 H2B . . 0.9900 no
    C5 H5 . . 0.9500 no
    C9 H9 . . 0.9500 no
    C10 H10 . . 0.9500 no
    C12 H12 . . 0.9500 no
    C13 H13 . . 0.9500 no
    C14 H14A . . 0.9800 no
    C14 H14B . . 0.9800 no
    C14 H14C . . 0.9800 no
    C16 H16 . . 0.9500 no
    C17 H17 . . 0.9500 no
    C19 H19 . . 0.9500 no
    C20 H20 . . 0.9500 no
loop_
    _geom_angle_atom_site_label_1
    _geom_angle_atom_site_label_2
    _geom_angle_atom_site_label_3
    _geom_angle_site_symmetry_1
    _geom_angle_site_symmetry_2
    _geom_angle_site_symmetry_3
    _geom_angle
    _geom_angle_publ_flag
    C2 O1 C3 . . . 115.02(13) no
    C4 N1 C7 . . . 112.06(13) no
    C4 N1 C8 . . . 126.06(13) no
    C7 N1 C8 . . . 121.88(13) no
    C6 N2 C15 . . . 127.47(14) no
    C15 N2 H2N . . . 115.2(13) no
    C6 N2 H2N . . . 115.5(13) no
    O1 C2 C1 . . . 107.00(15) no
    O1 C3 C4 . . . 111.43(14) no
    O1 C3 O2 . . . 124.67(15) no
    O2 C3 C4 . . . 123.77(15) no
    N1 C4 C5 . . . 101.95(12) no
    N1 C4 C3 . . . 109.18(13) no
    C3 C4 C14 . . . 113.41(14) no
    C5 C4 C14 . . . 114.95(14) no
    C3 C4 C5 . . . 104.40(14) no
    N1 C4 C14 . . . 112.07(14) no
    C4 C5 C6 . . . 110.04(14) no
    N2 C6 C5 . . . 136.07(16) no
    N2 C6 C7 . . . 115.09(14) no
    C5 C6 C7 . . . 108.81(15) no
    O3 C7 N1 . . . 126.42(15) no
    N1 C7 C6 . . . 106.87(13) no
    O3 C7 C6 . . . 126.70(15) no
    N1 C8 C13 . . . 120.72(15) no
    N1 C8 C9 . . . 118.79(14) no
    C9 C8 C13 . . . 120.41(15) no
    C8 C9 C10 . . . 119.87(16) no
    C9 C10 C11 . . . 118.95(16) no
    C10 C11 C12 . . . 121.86(16) no
    Cl1 C11 C12 . . . 118.95(13) no
    Cl1 C11 C10 . . . 119.19(14) no
    C11 C12 C13 . . . 118.99(16) no
    C8 C13 C12 . . . 119.91(16) no
    C16 C15 C20 . . . 119.27(15) no
    N2 C15 C16 . . . 118.52(15) no
    N2 C15 C20 . . . 122.19(16) no
    C15 C16 C17 . . . 120.71(15) no
    C16 C17 C18 . . . 119.03(16) no
    Cl2 C18 C19 . . . 119.34(13) no
    Cl2 C18 C17 . . . 119.29(13) no
    C17 C18 C19 . . . 121.37(16) no
    C18 C19 C20 . . . 119.60(16) no
    C15 C20 C19 . . . 120.01(16) no
    C2 C1 H1A . . . 109.00 no
    C2 C1 H1B . . . 109.00 no
    C2 C1 H1C . . . 109.00 no
    H1A C1 H1B . . . 109.00 no
    H1A C1 H1C . . . 109.00 no
    H1B C1 H1C . . . 109.00 no
    O1 C2 H2A . . . 110.00 no
    O1 C2 H2B . . . 110.00 no
    C1 C2 H2A . . . 110.00 no
    C1 C2 H2B . . . 110.00 no
    H2A C2 H2B . . . 109.00 no
    C4 C5 H5 . . . 125.00 no
    C6 C5 H5 . . . 125.00 no
    C8 C9 H9 . . . 120.00 no
    C10 C9 H9 . . . 120.00 no
    C9 C10 H10 . . . 121.00 no
    C11 C10 H10 . . . 120.00 no
    C11 C12 H12 . . . 121.00 no
    C13 C12 H12 . . . 120.00 no
    C8 C13 H13 . . . 120.00 no
    C12 C13 H13 . . . 120.00 no
    C4 C14 H14A . . . 109.00 no
    C4 C14 H14B . . . 109.00 no
    C4 C14 H14C . . . 109.00 no
    H14A C14 H14B . . . 109.00 no
    H14A C14 H14C . . . 109.00 no
    H14B C14 H14C . . . 109.00 no
    C15 C16 H16 . . . 120.00 no
    C17 C16 H16 . . . 120.00 no
    C16 C17 H17 . . . 120.00 no
    C18 C17 H17 . . . 121.00 no
    C18 C19 H19 . . . 120.00 no
    C20 C19 H19 . . . 120.00 no
    C15 C20 H20 . . . 120.00 no
    C19 C20 H20 . . . 120.00 no
loop_
    _geom_torsion_atom_site_label_1
    _geom_torsion_atom_site_label_2
    _geom_torsion_atom_site_label_3
    _geom_torsion_atom_site_label_4
    _geom_torsion_site_symmetry_1
    _geom_torsion_site_symmetry_2
    _geom_torsion_site_symmetry_3
    _geom_torsion_site_symmetry_4
    _geom_torsion
    _geom_torsion_publ_flag
    C3 O1 C2 C1 . . . . 166.64(15) no
    C2 O1 C3 O2 . . . . -1.9(2) no
    C2 O1 C3 C4 . . . . 174.18(13) no
    C7 N1 C8 C13 . . . . -103.74(19) no
    C7 N1 C4 C5 . . . . -3.72(17) no
    C8 N1 C4 C5 . . . . 176.48(14) no
    C7 N1 C4 C14 . . . . -127.16(15) no
    C8 N1 C4 C14 . . . . 53.0(2) no
    C4 N1 C8 C9 . . . . -107.33(18) no
    C7 N1 C4 C3 . . . . 106.33(15) no
    C8 N1 C4 C3 . . . . -73.47(19) no
    C4 N1 C7 C6 . . . . 1.14(18) no
    C4 N1 C7 O3 . . . . -178.53(16) no
    C8 N1 C7 O3 . . . . 1.3(3) no
    C4 N1 C8 C13 . . . . 76.0(2) no
    C8 N1 C7 C6 . . . . -179.05(14) no
    C7 N1 C8 C9 . . . . 72.9(2) no
    C15 N2 C6 C7 . . . . 173.96(16) no
    C6 N2 C15 C16 . . . . -152.75(18) no
    C15 N2 C6 C5 . . . . -3.7(3) no
    C6 N2 C15 C20 . . . . 28.8(3) no
    O1 C3 C4 N1 . . . . 158.36(13) no
    O2 C3 C4 C14 . . . . -151.28(17) no
    O1 C3 C4 C5 . . . . -93.24(16) no
    O2 C3 C4 C5 . . . . 82.87(19) no
    O2 C3 C4 N1 . . . . -25.5(2) no
    O1 C3 C4 C14 . . . . 32.62(19) no
    C14 C4 C5 C6 . . . . 126.70(16) no
    C3 C4 C5 C6 . . . . -108.42(16) no
    N1 C4 C5 C6 . . . . 5.23(18) no
    C4 C5 C6 C7 . . . . -4.8(2) no
    C4 C5 C6 N2 . . . . 172.91(19) no
    N2 C6 C7 O3 . . . . 3.8(3) no
    C5 C6 C7 N1 . . . . 2.39(19) no
    N2 C6 C7 N1 . . . . -175.86(14) no
    C5 C6 C7 O3 . . . . -177.94(17) no
    N1 C8 C13 C12 . . . . 177.09(15) no
    N1 C8 C9 C10 . . . . -176.92(15) no
    C13 C8 C9 C10 . . . . -0.3(3) no
    C9 C8 C13 C12 . . . . 0.5(3) no
    C8 C9 C10 C11 . . . . 0.4(3) no
    C9 C10 C11 C12 . . . . -0.8(3) no
    C9 C10 C11 Cl1 . . . . 178.48(13) no
    Cl1 C11 C12 C13 . . . . -178.25(13) no
    C10 C11 C12 C13 . . . . 1.0(3) no
    C11 C12 C13 C8 . . . . -0.9(3) no
    N2 C15 C16 C17 . . . . -179.68(16) no
    C20 C15 C16 C17 . . . . -1.2(3) no
    N2 C15 C20 C19 . . . . 179.60(16) no
    C16 C15 C20 C19 . . . . 1.2(3) no
    C15 C16 C17 C18 . . . . 0.1(3) no
    C16 C17 C18 Cl2 . . . . -179.53(13) no
    C16 C17 C18 C19 . . . . 1.1(3) no
    Cl2 C18 C19 C20 . . . . 179.51(13) no
    C17 C18 C19 C20 . . . . -1.2(3) no
    C18 C19 C20 C15 . . . . 0.0(3) no
loop_
    _geom_hbond_atom_site_label_D
    _geom_hbond_atom_site_label_H
    _geom_hbond_atom_site_label_A
    _geom_hbond_site_symmetry_A
    _geom_hbond_distance_DH
    _geom_hbond_distance_HA
    _geom_hbond_distance_DA
    _geom_hbond_angle_DHA
    _geom_hbond_publ_flag
    N2 H2N O3 . 0.82(2) 2.471(19) 2.8187(19) 107.0(15) yes
    N2 H2N O3 2_666 0.82(2) 2.12(2) 2.9158(19) 164.9(18) yes
    C12 H12 O2 2_656 0.9500 2.3400 3.285(2) 176.00 yes
    C13 H13 O2 . 0.9500 2.4100 3.142(2) 134.00 yes
    C14 H14A O2 1_455 0.9800 2.5800 3.431(2) 146.00 yes
    C16 H16 O3 2_666 0.9500 2.5300 3.308(2) 139.00 yes
_iucr_refine_instructions_details
;
TITL M-141 in P-1
CELL  0.71073   5.8319  12.3759  13.5707   86.484   80.098   78.671
ZERR     2.00   0.0003   0.0006   0.0006    0.002    0.002    0.002
LATT   1
SFAC  C    H    N    O    CL
UNIT  40   36   4    6    4
MERG   2
OMIT   -4.00 180.00
FMAP   2
PLAN   5
BOND
ACTA
LIST   4
BOND
BOND $H
CONF
SIZE   0.028 0.076 0.478
L.S.  13
TEMP  -173.15
WGHT    0.044000    0.576500
FVAR       0.24202
C1    1    0.735507   -0.033970    0.075238    11.00000    0.03592    0.03223 =
         0.03552   -0.00964    0.00629   -0.00586
AFIX 137
H1A   2    0.590561   -0.064328    0.094355    11.00000   -1.50000
H1B   2    0.870998   -0.094197    0.058175    11.00000   -1.50000
H1C   2    0.719932    0.016400    0.017149    11.00000   -1.50000
AFIX   0
C2    1    0.773755    0.027481    0.160865    11.00000    0.02456    0.02491 =
         0.03112   -0.00456    0.00630    0.00188
AFIX  23
H2A   2    0.780190   -0.021364    0.221289    11.00000   -1.20000
H2B   2    0.924820    0.054729    0.144040    11.00000   -1.20000
AFIX   0
C3    1    0.551469    0.170593    0.265186    11.00000    0.01634    0.01851 =
         0.02054    0.00118    0.00347   -0.00568
C4    1    0.351744    0.274584    0.273055    11.00000    0.01849    0.01938 =
         0.01608    0.00018    0.00180   -0.00491
C5    1    0.478127    0.368511    0.233660    11.00000    0.02063    0.01752 =
         0.01669    0.00306    0.00155   -0.00421
AFIX  43
H5    2    0.541896    0.380612    0.165517    11.00000   -1.20000
AFIX   0
C6    1    0.486481    0.431466    0.308664    11.00000    0.01423    0.01669 =
         0.01807    0.00391   -0.00057   -0.00149
C7    1    0.349686    0.391314    0.402313    11.00000    0.01263    0.01556 =
         0.01841    0.00209   -0.00122   -0.00101
C8    1    0.130874    0.242478    0.451081    11.00000    0.01595    0.01797 =
         0.01448    0.00074    0.00086   -0.00522
C9    1   -0.104653    0.290190    0.483611    11.00000    0.01712    0.01961 =
         0.02436    0.00204   -0.00149   -0.00181
AFIX  43
H9    2   -0.171193    0.358943    0.455405    11.00000   -1.20000
AFIX   0
C10   1   -0.242213    0.237175    0.557331    11.00000    0.01346    0.02516 =
         0.02465   -0.00112    0.00120   -0.00237
AFIX  43
H10   2   -0.403528    0.268833    0.579752    11.00000   -1.20000
AFIX   0
C11   1   -0.140921    0.137680    0.597585    11.00000    0.01946    0.02298 =
         0.01717    0.00131    0.00266   -0.00819
C12   1    0.092509    0.088928    0.565656    11.00000    0.02339    0.02069 =
         0.02492    0.00638    0.00132   -0.00200
AFIX  43
H12   2    0.158033    0.019850    0.593608    11.00000   -1.20000
AFIX   0
C13   1    0.229584    0.142421    0.492181    11.00000    0.01514    0.02163 =
         0.02323    0.00386    0.00236   -0.00068
AFIX  43
H13   2    0.390897    0.110522    0.470058    11.00000   -1.20000
AFIX   0
C14   1    0.147381    0.263929    0.221000    11.00000    0.02081    0.02668 =
         0.02221   -0.00096   -0.00294   -0.00413
AFIX 137
H14A  2    0.072699    0.203359    0.252635    11.00000   -1.50000
H14B  2    0.206920    0.248663    0.150231    11.00000   -1.50000
H14C  2    0.030456    0.332878    0.226494    11.00000   -1.50000
AFIX   0
C15   1    0.747089    0.566410    0.247748    11.00000    0.01922    0.01331 =
         0.01779    0.00165    0.00175   -0.00165
C16   1    0.912227    0.618536    0.279714    11.00000    0.02436    0.02291 =
         0.01541   -0.00149    0.00235   -0.00709
AFIX  43
H16   2    0.917515    0.620306    0.349164    11.00000   -1.20000
AFIX   0
C17   1    1.068476    0.667711    0.211090    11.00000    0.02319    0.02470 =
         0.02299   -0.00164    0.00169   -0.00832
AFIX  43
H17   2    1.180561    0.703028    0.233064    11.00000   -1.20000
AFIX   0
C18   1    1.058674    0.664566    0.109933    11.00000    0.02223    0.01752 =
         0.02086    0.00396    0.00531   -0.00321
C19   1    0.894754    0.615462    0.076663    11.00000    0.03301    0.02117 =
         0.01511    0.00372    0.00021   -0.00482
AFIX  43
H19   2    0.888749    0.615278    0.007161    11.00000   -1.20000
AFIX   0
C20   1    0.737575    0.565989    0.145673    11.00000    0.02717    0.01993 =
         0.01986    0.00335   -0.00343   -0.00729
AFIX  43
H20   2    0.624071    0.532015    0.123198    11.00000   -1.20000
AFIX   0
N1    3    0.272600    0.301495    0.378422    11.00000    0.01674    0.01739 =
         0.01526    0.00080    0.00228   -0.00423
N2    3    0.592252    0.518475    0.320021    11.00000    0.02323    0.01998 =
         0.01345    0.00074    0.00107   -0.00816
O1    4    0.573139    0.120442    0.178970    11.00000    0.02370    0.02219 =
         0.02281   -0.00284    0.00246   -0.00065
O2    4    0.678568    0.142992    0.326966    11.00000    0.01813    0.02451 =
         0.02622    0.00128   -0.00159   -0.00132
O3    4    0.314552    0.431381    0.485095    11.00000    0.02124    0.02126 =
         0.01751   -0.00084    0.00066   -0.00610
CL1   5   -0.310632    0.072250    0.692332    11.00000    0.02915    0.03391 =
         0.02717    0.00612    0.00790   -0.01347
CL2   5    1.256725    0.725496    0.022889    11.00000    0.02992    0.03066 =
         0.02376    0.00453    0.00922   -0.00924
H2N   2    0.591461    0.534003    0.377593    11.00000    0.01743
HKLF 4
REM  M-141 in P-1
REM R1 =  0.0447 for    4054 Fo > 4sig(Fo)  and  0.0689 for all    5316 data
REM    250 parameters refined using      0 restraints
END
WGHT      0.0440      0.5765
REM Highest difference peak  0.422,  deepest hole -0.257,  1-sigma level  0.067
Q1    1   0.0041  0.2574  0.4570  11.00000  0.05    0.42
Q2    1   1.0787  0.6473  0.1611  11.00000  0.05    0.38
Q3    1   0.4012  0.4169  0.3533  11.00000  0.05    0.36
Q4    1   0.5366  0.3869  0.2759  11.00000  0.05    0.36
Q5    1   0.3076  0.2846  0.3412  11.00000  0.05    0.36
;
