# Supplementary material for: Ethyl 4-(4-chloro­anilino)-1-(4-chloro­phen­yl)-2-methyl-5-oxo-2,5-di­hydro-1H-pyrrole-2-carboxyl­ate
Source: Acta Crystallogr Sect E Struct Rep Online. 2013 Dec 3;69(Pt 12):o1761–2. doi: 10.1107/S1600536813030560 (PMC3894618; doi:10.1107/S1600536813030560)
Supplement: Supplementary file 2 [file e-69-o1761-Isup2.hkl]

#
# h,k,l, Fc-squared, Fo-squared, sigma(Fo-squared), status flag
#
data_I
_shelx_title ' M-141 in P-1'
_shelx_refln_list_code          4
_shelx_F_calc_maximum      120.59
_exptl_crystal_F_000       420.00
_reflns_d_resolution_high  0.7003

loop_
 _space_group_symop_operation_xyz
 'x, y, z'
 '-x, -y, -z'

_cell_length_a     5.8319
_cell_length_b    12.3759
_cell_length_c    13.5707
_cell_angle_alpha  86.484
_cell_angle_beta   80.098
_cell_angle_gamma  78.671

_shelx_F_squared_multiplier     1.000

loop_
 _refln_index_h
 _refln_index_k
 _refln_index_l
 _refln_F_squared_calc
 _refln_F_squared_meas
 _refln_F_squared_sigma
 _refln_observed_status
   1   0   0        240.16        193.72         3.71 o
   2   0   0       4227.63       4621.33        54.49 o
   3   0   0        222.24        175.23         4.79 o
   4   0   0        101.78         92.65         3.74 o
   5   0   0        959.30        932.06        17.03 o
   6   0   0        188.30        206.97         8.46 o
   7   0   0          4.04         19.76         5.11 o
   8   0   0         20.20         49.00        17.41 o
  -7   1   0         30.04         32.93         6.93 o
  -6   1   0         25.70         38.89         4.17 o
  -5   1   0        194.60        182.34         6.87 o
  -4   1   0         15.08         19.29         2.12 o
  -3   1   0        172.61        149.09         3.92 o
  -2   1   0        186.73        201.59         3.89 o
  -1   1   0         97.66         72.94         1.79 o
   1   1   0        160.74        148.69         2.28 o
   2   1   0       1713.15       1700.07        21.14 o
   3   1   0         29.66         37.77         2.24 o
   4   1   0          5.70          7.22         1.87 o
   5   1   0        324.56        315.67         7.60 o
   6   1   0          6.65          9.72         3.64 o
   7   1   0         38.20         42.75         5.03 o
   8   1   0         16.90         29.21        10.86 o
  -7   2   0        110.77        146.07        10.63 o
  -6   2   0        471.66        444.05        12.42 o
  -5   2   0         62.37         57.31         4.73 o
  -4   2   0         73.68         68.57         3.47 o
  -3   2   0         94.24        108.69         4.56 o
  -2   2   0       2791.99       2968.22        40.79 o
  -1   2   0      10825.17      12400.08       453.62 o
   0   2   0        350.33        380.05         7.00 o
   1   2   0        985.33        991.73         9.87 o
   2   2   0       2240.75       2257.38        24.37 o
   3   2   0        383.69        376.16         6.67 o
   4   2   0         68.70         68.48         3.36 o
   5   2   0         73.97         77.60         3.87 o
   6   2   0         82.46         92.74         6.15 o
   7   2   0         78.05         86.07         5.83 o
   8   2   0         78.69         92.42        11.75 o
  -7   3   0        352.72        340.49        14.62 o
  -6   3   0          2.39         15.46         4.89 o
  -5   3   0        127.04        120.40         7.01 o
  -4   3   0         83.40         76.78         4.55 o
  -3   3   0         49.16         39.16         2.92 o
  -2   3   0          6.76         10.40         1.50 o
  -1   3   0       5065.50       5544.58        88.97 o
   0   3   0       1002.11        998.68        17.20 o
   1   3   0        187.70        160.66         4.86 o
   2   3   0        550.34        505.44         5.93 o
   3   3   0        309.60        308.03         5.08 o
   4   3   0         61.84         71.08         3.47 o
   5   3   0       1551.47       1443.90        59.92 o
   6   3   0         76.98         75.53         4.54 o
   7   3   0         76.53         68.23         5.76 o
   8   3   0         86.35         90.20        26.89 o
  -7   4   0         32.03         51.93        16.99 o
  -6   4   0         28.62         29.24         5.55 o
  -5   4   0          3.68          7.32         3.66 o
  -4   4   0         27.72         29.78         3.41 o
  -3   4   0         32.72         30.51         2.60 o
  -2   4   0        763.33        794.24        12.87 o
  -1   4   0       1924.37       2113.76        48.06 o
   0   4   0        291.23        344.73        20.53 o
   1   4   0       3452.86       3675.41        38.12 o
   2   4   0       2430.47       2565.61        25.07 o
   3   4   0        281.69        269.00         4.66 o
   4   4   0       1234.49       1241.38        15.42 o
   5   4   0        372.94        339.74        11.25 o
   6   4   0        137.30        138.01         5.70 o
   7   4   0         39.24         41.62         5.06 o
   8   4   0         91.29         77.43        27.40 o
  -7   5   0          0.62          8.88        10.56 o
  -6   5   0          2.51         -1.55         5.61 o
  -5   5   0         25.94         26.92         4.34 o
  -4   5   0          2.90          3.42         2.54 o
  -3   5   0        182.76        178.29         5.60 o
  -2   5   0         72.32         57.75         4.61 o
  -1   5   0        102.84        102.34         4.10 o
   0   5   0       1008.32       1101.78        86.13 o
   1   5   0        105.24        121.94         2.26 o
   2   5   0        223.22        237.73         3.56 o
   3   5   0       2183.80       2349.61        23.68 o
   4   5   0         66.80         77.79         3.12 o
   5   5   0        140.85        139.31         4.56 o
   6   5   0        114.23        108.04         5.33 o
   7   5   0        158.44        163.34         7.58 o
  -7   6   0         11.77         38.75        12.47 o
  -6   6   0         72.55         89.63         8.20 o
  -5   6   0        143.39        166.83        18.14 o
  -4   6   0          0.17          1.09         2.95 o
  -3   6   0         62.20        105.96         5.97 o
  -2   6   0       1502.90       1538.95        28.55 o
  -1   6   0         69.81         51.16         3.49 o
   0   6   0       1572.38       1736.07        48.24 o
   1   6   0          5.88         11.09         0.93 o
   2   6   0        328.44        304.45         4.72 o
   3   6   0        838.01        849.32         9.88 o
   4   6   0          9.65         13.88         1.72 o
   5   6   0        311.23        283.15        10.73 o
   6   6   0          0.89          3.87         2.94 o
   7   6   0          0.57         -0.77         4.23 o
  -6   7   0         16.43         11.65         7.16 o
  -5   7   0         63.73         92.56         9.97 o
  -4   7   0         29.26         39.14         4.29 o
  -3   7   0        613.66        589.38        11.89 o
  -2   7   0       2247.40       2347.96        41.82 o
  -1   7   0         67.96         75.62         4.27 o
   0   7   0       1102.99       1198.56        31.69 o
   1   7   0        131.62        129.40         3.16 o
   2   7   0         33.41         38.63         1.89 o
   3   7   0        556.29        549.16         7.16 o
   4   7   0        582.97        566.03         8.67 o
   5   7   0         87.37         80.82         4.19 o
   6   7   0         30.94         26.62         3.57 o
   7   7   0         84.15         89.04         5.77 o
  -6   8   0          8.54         16.96         8.54 o
  -5   8   0         27.65         38.65         6.16 o
  -4   8   0         10.24         13.72         4.12 o
  -3   8   0        198.04        189.32         6.73 o
  -2   8   0         14.53         19.69         3.26 o
  -1   8   0         19.22         23.58         3.06 o
   0   8   0         36.37         38.58         2.15 o
   1   8   0         24.98         20.78         1.66 o
   2   8   0        194.43        199.42         4.10 o
   3   8   0        387.84        370.94         6.18 o
   4   8   0        802.00        780.80         9.98 o
   5   8   0        377.45        371.14         7.45 o
   6   8   0         87.65         84.94         4.94 o
   7   8   0         84.28         84.96         5.94 o
  -6   9   0          6.65         26.22        19.12 o
  -5   9   0          0.80          3.08         6.14 o
  -4   9   0          6.69          5.46         4.39 o
  -3   9   0         13.32         14.81         5.68 o
  -2   9   0        165.41        157.21        19.12 o
  -1   9   0          0.60         -0.68         2.41 o
   0   9   0        392.20        375.85         7.42 o
   1   9   0         97.27        101.97         3.21 o
   2   9   0        203.85        193.70         3.98 o
   3   9   0        276.74        268.38         5.22 o
   4   9   0         19.04         16.74         2.19 o
   5   9   0        176.07        185.62         5.60 o
   6   9   0          2.87          5.20         3.51 o
   7   9   0         31.75         36.18         5.61 o
  -5  10   0         32.19         49.77         8.20 o
  -4  10   0          5.59          8.69         5.22 o
  -3  10   0        457.27        412.20        10.80 o
  -2  10   0          2.64          0.68         3.26 o
  -1  10   0        161.17        188.98         5.25 o
   0  10   0        177.23        182.66         4.90 o
   1  10   0        188.91        183.95         4.60 o
   2  10   0        507.57        517.47         7.61 o
   3  10   0       1396.22       1348.44        16.58 o
   4  10   0        322.48        321.48         6.57 o
   5  10   0         37.29         37.70         3.93 o
   6  10   0         80.34         80.19         4.93 o
   7  10   0          9.10         17.23        10.30 o
  -5  11   0         23.86         11.74        14.34 o
  -4  11   0        120.39        114.50         8.71 o
  -3  11   0         19.85         13.48         5.63 o
  -2  11   0         31.91         38.48         5.89 o
  -1  11   0          4.37          8.01         1.89 o
   0  11   0         40.25         32.13         2.79 o
   1  11   0        100.06         96.84         6.38 o
   2  11   0         53.23         50.08         3.41 o
   3  11   0         62.23         56.01         3.29 o
   4  11   0        106.05        101.89         4.57 o
   5  11   0         31.50         33.03         5.32 o
   6  11   0          3.15          8.87         5.13 o
   7  11   0         34.81         38.20        10.91 o
  -4  12   0         32.01         51.78        10.24 o
  -3  12   0          1.26         -0.30         5.04 o
  -2  12   0          3.81          0.51         4.40 o
  -1  12   0         23.96         22.67         2.44 o
   0  12   0          0.04          1.69         2.21 o
   1  12   0          0.95          2.92         2.06 o
   2  12   0         44.71         42.11         3.67 o
   3  12   0         64.86         71.15         3.78 o
   4  12   0        117.31        121.09         5.20 o
   5  12   0         45.28         53.56         4.64 o
   6  12   0        120.75        155.60         9.31 o
  -3  13   0         64.95         56.74         6.49 o
  -2  13   0          4.92          9.76         3.37 o
  -1  13   0         32.66         27.96         2.97 o
   0  13   0          1.40          5.41         2.31 o
   1  13   0          0.17          1.12         2.53 o
   2  13   0          0.04         -5.30         2.65 o
   3  13   0          2.45          0.64         3.31 o
   4  13   0        135.94        133.03         6.83 o
   5  13   0         23.74         29.14         5.04 o
   6  13   0         97.39         87.92         7.79 o
  -3  14   0         19.68          8.71        13.49 o
  -2  14   0         23.24         23.37         4.23 o
  -1  14   0          5.70         -5.89         5.48 o
   0  14   0        160.73        166.42         8.06 o
   1  14   0        271.00        268.19         9.53 o
   2  14   0        442.55        410.10        12.20 o
   3  14   0         72.13         80.89         5.70 o
   4  14   0          0.96          4.34         3.76 o
   5  14   0        398.15        403.44        11.36 o
   6  14   0         97.51        119.38        20.57 o
  -1  15   0         12.97         22.12        19.21 o
   0  15   0          0.04         -0.47         5.16 o
   1  15   0        162.22        142.21        11.23 o
   2  15   0          9.07          4.39         5.10 o
   3  15   0         27.13         23.46         4.82 o
   4  15   0          0.21          0.91         6.32 o
   5  15   0          1.41         -0.42         5.96 o
   1  16   0          7.51         -0.18         6.53 o
   2  16   0         11.84         -1.71        15.19 o
   3  16   0         81.54         84.74        10.78 o
   4  16   0         58.55         54.55        10.81 o
  -3 -16   1         34.31         30.40         7.65 o
  -2 -16   1          6.48          3.81         5.93 o
  -1 -16   1          4.24         -5.29        10.07 o
  -5 -15   1          6.33          8.84         6.44 o
  -4 -15   1         88.05         94.55         8.18 o
  -3 -15   1         57.33         63.26         7.52 o
  -2 -15   1          2.01         -3.29         4.79 o
  -1 -15   1        483.02        468.68        12.60 o
   0 -15   1          6.20         10.23         3.54 o
   1 -15   1         28.52         27.22         6.49 o
  -6 -14   1        145.13        133.52        11.66 o
  -5 -14   1          8.63          8.32         5.50 o
  -4 -14   1         55.94         54.84         4.68 o
  -3 -14   1          7.82         -1.12         3.96 o
  -2 -14   1          2.07         -4.07         3.35 o
  -1 -14   1         28.59         28.67         3.51 o
   0 -14   1         26.06         18.13         2.99 o
   1 -14   1          6.80          5.25         3.19 o
   2 -14   1         16.69         15.68         4.40 o
  -6 -13   1          5.94         11.05        12.54 o
  -5 -13   1          1.70          7.26         4.28 o
  -4 -13   1         13.69         14.08         3.49 o
  -3 -13   1         10.28          5.87         3.50 o
  -2 -13   1          3.21          3.21         2.88 o
  -1 -13   1         98.20         94.10        11.26 o
   0 -13   1        417.11        422.17         9.79 o
   1 -13   1         23.17         15.25         4.57 o
   2 -13   1         20.01         19.92         3.56 o
   3 -13   1         16.67         19.70         6.21 o
  -6 -12   1          3.13         10.20         5.82 o
  -5 -12   1          6.42          8.41         4.02 o
  -4 -12   1         47.19         47.38         3.72 o
  -3 -12   1         38.45         38.28         2.89 o
  -2 -12   1        183.39        179.43         6.28 o
  -1 -12   1        251.96        251.19         6.22 o
   0 -12   1         11.55         10.48         2.51 o
   1 -12   1        252.49        261.59         7.15 o
   2 -12   1         49.43         54.59         5.38 o
   3 -12   1          6.04          1.29         5.10 o
   4 -12   1        145.97        175.59        12.53 o
  -7 -11   1         45.97         64.88        14.68 o
  -6 -11   1         12.56         18.69         5.28 o
  -5 -11   1         46.75         60.76         4.77 o
  -4 -11   1        241.97        239.94         6.69 o
  -3 -11   1          0.48         -0.78         1.88 o
  -2 -11   1       2976.46       3046.96        38.09 o
  -1 -11   1         41.44         37.49         2.68 o
   0 -11   1        586.15        568.11        10.85 o
   1 -11   1        123.87        141.32         5.68 o
   2 -11   1         31.67         30.62         4.03 o
   3 -11   1        293.34        283.35        11.56 o
   4 -11   1        190.06        168.16        11.13 o
   5 -11   1          3.50         26.89        13.91 o
  -7 -10   1        199.86        156.21        19.80 o
  -6 -10   1         18.90         10.34         4.56 o
  -5 -10   1        125.56        130.87         6.35 o
  -4 -10   1          7.19          4.88         2.30 o
  -3 -10   1         32.20         34.63         2.61 o
  -2 -10   1        253.46        264.83         5.10 o
  -1 -10   1        140.18        139.21         4.00 o
   0 -10   1         56.91         51.38         3.42 o
   1 -10   1         13.27         14.95         2.71 o
   2 -10   1          0.46          2.31         2.96 o
   3 -10   1          0.01         -0.41         3.43 o
   4 -10   1         15.59         11.51         5.10 o
   5 -10   1          9.49         18.39         7.93 o
  -7  -9   1         29.43         23.13         6.17 o
  -6  -9   1        268.65        268.39         7.88 o
  -5  -9   1         17.49         19.96         3.21 o
  -4  -9   1        272.25        264.53         5.93 o
  -3  -9   1        863.39        897.00        11.92 o
  -2  -9   1        360.72        344.29         5.71 o
  -1  -9   1        365.75        359.23         6.44 o
   0  -9   1         46.20         50.74         2.70 o
   1  -9   1         48.99         51.64         4.95 o
   2  -9   1        106.60         86.30        10.16 o
   3  -9   1          9.02         12.81         4.47 o
   4  -9   1          2.47         -0.38         4.34 o
   5  -9   1         48.41         59.78         8.90 o
   6  -9   1          4.49         -0.68        17.58 o
  -7  -8   1         51.48         45.33         5.37 o
  -6  -8   1         73.46         78.56         4.61 o
  -5  -8   1         17.41         15.47         2.53 o
  -4  -8   1        240.14        217.54         5.12 o
  -3  -8   1        271.13        274.21         5.22 o
  -2  -8   1         67.86         77.54         2.53 o
  -1  -8   1        113.11        113.84         4.56 o
   0  -8   1       1092.75       1092.63        19.51 o
   1  -8   1        298.52        319.70         9.11 o
   2  -8   1          0.70          0.39         2.06 o
   3  -8   1       1569.59       1502.01        44.59 o
   4  -8   1        102.01         83.26         7.42 o
   5  -8   1        156.48        146.85        10.16 o
   6  -8   1          4.82         -3.27         9.50 o
  -7  -7   1          2.62          7.94         4.59 o
  -6  -7   1          5.04          9.33         3.16 o
  -5  -7   1         32.95         35.60         2.96 o
  -4  -7   1         19.04         21.39         2.12 o
  -3  -7   1        156.09        149.75         3.69 o
  -2  -7   1         10.04          4.18         0.98 o
  -1  -7   1        338.68        315.10         5.44 o
   0  -7   1         89.07         98.86         2.94 o
   1  -7   1        577.55        547.69        17.41 o
   2  -7   1        911.91        909.82        18.83 o
   3  -7   1        114.33        118.65         5.39 o
   4  -7   1        465.46        450.44        11.15 o
   5  -7   1          9.81         14.65         8.02 o
   6  -7   1        174.15        202.71        13.13 o
  -7  -6   1         78.69         85.97         5.81 o
  -6  -6   1        214.54        201.13         6.61 o
  -5  -6   1         26.95         31.85         2.84 o
  -4  -6   1         24.99         25.44         2.12 o
  -3  -6   1        429.14        434.62         6.03 o
  -2  -6   1       2832.08       3201.97        34.23 o
  -1  -6   1       1840.55       1939.44        21.06 o
   0  -6   1         26.92         13.77         1.68 o
   1  -6   1       2240.36       2282.06        39.35 o
   2  -6   1        526.15        537.16        12.31 o
   3  -6   1        472.91        445.39         9.64 o
   4  -6   1          3.73          4.82         2.98 o
   5  -6   1         23.49         34.24         5.86 o
   6  -6   1         15.82         20.50         6.53 o
   7  -6   1          5.64          1.82        18.78 o
  -8  -5   1         19.37         52.24        18.27 o
  -7  -5   1         57.59         72.76         7.63 o
  -6  -5   1          3.98          8.89         2.93 o
  -5  -5   1         92.47         91.89         4.12 o
  -4  -5   1       1441.49       1454.43        17.75 o
  -3  -5   1         45.99         28.32         1.81 o
  -2  -5   1        312.61        326.58         4.45 o
  -1  -5   1       1087.95       1133.31        12.72 o
   0  -5   1        486.13        456.50        22.97 o
   1  -5   1       4133.70       4528.58        90.23 o
   2  -5   1        750.36        754.14        15.33 o
   3  -5   1        983.75        989.93        31.48 o
   4  -5   1         35.96         38.25         4.07 o
   5  -5   1         36.62         39.97         4.72 o
   6  -5   1         12.33         22.77         8.02 o
   7  -5   1         27.77         17.30        10.64 o
  -8  -4   1        172.62        141.31        26.46 o
  -7  -4   1         97.52        105.36         6.04 o
  -6  -4   1        102.32        101.48         5.40 o
  -5  -4   1        612.26        574.53         9.37 o
  -4  -4   1        195.38        177.63         4.38 o
  -3  -4   1         13.56         24.45         1.69 o
  -2  -4   1        766.31        786.43         8.69 o
  -1  -4   1        507.06        516.43         6.30 o
   0  -4   1          1.95          2.43         1.02 o
   1  -4   1        259.38        297.49         7.00 o
   2  -4   1       3010.61       3347.60        46.27 o
   3  -4   1          0.18         -0.30         1.54 o
   4  -4   1        150.92        145.02         5.77 o
   5  -4   1          0.72         -1.49         3.41 o
   6  -4   1         20.45         26.60         5.31 o
   7  -4   1         36.72         39.76         9.79 o
  -8  -3   1          8.48          9.47        14.83 o
  -7  -3   1          1.37          0.19         4.04 o
  -6  -3   1          0.10         -0.88         2.92 o
  -5  -3   1        196.48        208.38         5.40 o
  -4  -3   1        349.04        348.83         6.17 o
  -3  -3   1        307.97        284.60         4.86 o
  -2  -3   1        573.82        532.41         6.89 o
  -1  -3   1         60.58         60.35         1.90 o
   0  -3   1          0.54          1.13         0.62 o
   1  -3   1        922.20       1034.86        18.17 o
   2  -3   1       2475.28       2679.71        37.33 o
   3  -3   1       1978.03       2093.10        30.59 o
   4  -3   1        243.65        215.28         6.55 o
   5  -3   1         60.10         69.45         5.54 o
   6  -3   1         42.69         44.72         5.27 o
   7  -3   1        186.57        191.16        27.03 o
  -8  -2   1         27.87         29.64         9.24 o
  -7  -2   1         11.10         14.24         5.76 o
  -6  -2   1        399.47        392.93         8.37 o
  -5  -2   1         74.55         76.14         4.51 o
  -4  -2   1        355.10        355.36         7.14 o
  -3  -2   1          7.32         10.72         1.48 o
  -2  -2   1        508.80        533.94         7.13 o
  -1  -2   1       1428.44       1412.48        13.80 o
   0  -2   1        223.99        184.64         8.59 o
   1  -2   1      11204.89      13045.90       210.72 o
   2  -2   1          1.33         -0.49         0.85 o
   3  -2   1        595.13        611.62         9.34 o
   4  -2   1          0.66          1.46         1.65 o
   5  -2   1        130.05        139.90         6.25 o
   6  -2   1        186.52        193.85         8.78 o
   7  -2   1          2.56          5.68         6.48 o
  -8  -1   1         55.60         73.71         9.95 o
  -7  -1   1         30.18         23.99         5.03 o
  -6  -1   1         78.94         78.77         5.74 o
  -5  -1   1        245.27        233.42         7.39 o
  -4  -1   1        155.75        152.23         4.56 o
  -3  -1   1        622.76        621.31         9.52 o
  -2  -1   1          2.24          0.85         0.79 o
  -1  -1   1       1319.11       1307.27        15.78 o
   1  -1   1      14542.79      16513.51       188.88 o
   2  -1   1        492.15        473.30        10.35 o
   3  -1   1        393.20        424.71         8.40 o
   4  -1   1        273.86        274.97         7.20 o
   5  -1   1          0.57          1.09         2.20 o
   6  -1   1        166.46        160.19         6.89 o
   7  -1   1         79.26         81.63         7.53 o
  -7   0   1        120.61        118.75         9.72 o
  -6   0   1        250.53        244.41        11.37 o
  -5   0   1         13.82         23.88         2.88 o
  -4   0   1       1721.71       1758.34        23.53 o
  -3   0   1        311.25        279.67         5.44 o
  -2   0   1         86.77         87.45         2.41 o
  -1   0   1        327.96        378.28         6.37 o
   1   0   1          0.39          0.20         0.85 o
   2   0   1          5.38          1.73         0.85 o
   3   0   1          4.36          4.41         1.25 o
   4   0   1          6.50         10.86         3.12 o
   5   0   1        524.75        492.84        11.19 o
   6   0   1         80.09         96.99         7.10 o
   7   0   1         79.58         86.69         6.40 o
  -7   1   1          4.53          0.11         8.96 o
  -6   1   1        138.10        139.36         7.71 o
  -5   1   1        256.54        253.07         6.88 o
  -4   1   1        112.20        111.24         4.11 o
  -3   1   1        259.79        251.77         5.12 o
  -2   1   1          8.58          7.30         1.04 o
  -1   1   1          2.57          3.30         0.75 o
   0   1   1        505.79        479.06        18.95 o
   1   1   1       1491.20       1353.95        14.47 o
   2   1   1        323.80        293.45         5.05 o
   3   1   1         72.40         87.66         3.09 o
   4   1   1          9.04          8.60         1.76 o
   5   1   1        354.90        324.46        15.03 o
   6   1   1          2.14          6.09         3.75 o
   7   1   1          4.92         12.71         4.13 o
   8   1   1         25.28         40.12        15.54 o
  -7   2   1        247.57        233.80        12.77 o
  -6   2   1         43.65         64.30         8.28 o
  -5   2   1        253.97        214.07        10.16 o
  -4   2   1        272.02        264.98         7.44 o
  -3   2   1        437.18        433.55         8.78 o
  -2   2   1       2224.54       2408.65        34.30 o
  -1   2   1        722.10        758.45        13.94 o
   0   2   1        255.85        239.92         4.89 o
   1   2   1        355.76        293.53         5.56 o
   2   2   1       1003.15       1044.67        12.00 o
   3   2   1          0.06          2.03         0.87 o
   4   2   1        701.40        696.05        11.32 o
   5   2   1         17.95         29.74         2.58 o
   6   2   1        611.18        583.39        11.31 o
   7   2   1        295.71        290.09         9.45 o
   8   2   1         49.73         67.21        11.85 o
  -7   3   1         36.73         73.11        11.01 o
  -6   3   1        223.60        210.77         9.88 o
  -5   3   1          0.33          2.61         3.15 o
  -4   3   1         46.17         55.84         4.79 o
  -3   3   1         23.76         19.75         2.23 o
  -2   3   1       4244.00       4439.14        69.71 o
  -1   3   1       5764.60       5883.05        95.82 o
   0   3   1       8813.70       9072.91       146.67 o
   1   3   1        163.38        148.45         3.36 o
   2   3   1        364.78        374.65         4.63 o
   3   3   1        534.06        505.65         7.13 o
   4   3   1        100.02         85.49         3.05 o
   5   3   1        544.35        538.53         8.87 o
   6   3   1         31.41         35.18         4.24 o
   7   3   1         13.67          9.56         4.27 o
   8   3   1         62.10         53.44        15.88 o
  -7   4   1          0.30         -0.27        21.94 o
  -6   4   1          3.87          4.17         5.20 o
  -5   4   1        618.94        606.66        13.51 o
  -4   4   1        168.48        149.39         5.94 o
  -3   4   1        790.99        782.22        13.59 o
  -2   4   1        826.57        771.76        12.54 o
  -1   4   1         30.48         26.24         3.16 o
   0   4   1       1703.85       1557.18        50.11 o
   1   4   1        597.61        576.11         6.19 o
   2   4   1        163.22        130.53         2.39 o
   3   4   1         62.78         57.45         2.16 o
   4   4   1         85.29         80.58         3.02 o
   5   4   1          1.26          8.20         2.00 o
   6   4   1        287.15        271.82         6.94 o
   7   4   1         62.65         62.53         6.20 o
   8   4   1         22.97          0.85        16.39 o
  -7   5   1         43.94         59.81        17.93 o
  -6   5   1         21.82         21.31         6.04 o
  -5   5   1         13.73         18.12         4.28 o
  -4   5   1         84.41         91.46         5.44 o
  -3   5   1        511.25        528.94        10.47 o
  -2   5   1        568.74        573.48        12.56 o
  -1   5   1       3798.94       3939.58        65.48 o
   0   5   1        961.84        951.33        17.50 o
   1   5   1        101.23         94.34         1.90 o
   2   5   1          2.85          3.56         0.85 o
   3   5   1          0.25          2.07         0.86 o
   4   5   1        469.05        462.72         7.37 o
   5   5   1        168.97        171.40         4.91 o
   6   5   1        234.79        223.84         6.47 o
   7   5   1         80.19         77.91         5.60 o
  -6   6   1         73.54         87.18         8.39 o
  -5   6   1         68.19         69.96         6.09 o
  -4   6   1        117.38        112.85         6.06 o
  -3   6   1          6.75          8.33         2.28 o
  -2   6   1        266.06        282.68         8.08 o
  -1   6   1         21.29         21.68         1.90 o
   0   6   1        695.61        764.18        19.68 o
   1   6   1          1.23          2.49         0.74 o
   2   6   1        133.07        141.40         2.65 o
   3   6   1       1373.98       1438.80        15.29 o
   4   6   1        272.57        257.16         5.21 o
   5   6   1       2091.57       2011.99        24.14 o
   6   6   1         14.32         18.44         2.96 o
   7   6   1        118.21        119.14         7.25 o
  -6   7   1          7.76         14.33         7.55 o
  -5   7   1          2.86         -0.48         4.75 o
  -4   7   1         26.58         29.99         5.06 o
  -3   7   1        142.98        138.61         5.60 o
  -2   7   1          5.75          1.71         2.17 o
  -1   7   1        392.99        400.95         7.86 o
   0   7   1        124.03         96.27         4.41 o
   1   7   1          2.15          2.98         0.92 o
   2   7   1        267.38        250.50         4.18 o
   3   7   1         29.24         36.87         1.91 o
   4   7   1        260.53        259.57         5.33 o
   5   7   1        200.44        182.95         8.85 o
   6   7   1         70.12         73.14         4.45 o
   7   7   1        146.12        156.22         9.73 o
  -6   8   1         13.49         16.93         8.59 o
  -5   8   1         91.49        112.46         8.36 o
  -4   8   1          1.02          7.65         3.81 o
  -3   8   1        130.36        131.27         6.43 o
  -2   8   1        422.63        427.87        16.13 o
  -1   8   1        371.33        375.21         7.85 o
   0   8   1        403.46        429.01         7.65 o
   1   8   1        531.75        495.30         7.67 o
   2   8   1        592.32        621.81         8.19 o
   3   8   1        743.40        779.45         9.40 o
   4   8   1        560.35        550.65         8.19 o
   5   8   1         10.51         13.20         3.03 o
   6   8   1          5.20          3.44         3.04 o
   7   8   1         64.76         70.74         5.48 o
  -6   9   1          5.66         21.16        12.43 o
  -5   9   1         67.45         82.62         9.05 o
  -4   9   1         20.77         38.00         4.85 o
  -3   9   1         91.16         87.82         7.06 o
  -2   9   1        881.51        836.48        18.14 o
  -1   9   1         58.47         57.63         3.63 o
   0   9   1        423.81        392.33        14.68 o
   1   9   1        186.30        175.19         4.06 o
   2   9   1        114.42        108.47         2.88 o
   3   9   1        271.98        269.23         5.14 o
   4   9   1        224.11        219.82         4.65 o
   5   9   1         24.16         22.17         2.81 o
   6   9   1          6.19          7.12         3.39 o
   7   9   1         27.07         31.10         5.24 o
  -5  10   1         49.94         66.18        10.57 o
  -4  10   1         11.44          8.75         5.09 o
  -3  10   1        714.00        662.36        14.86 o
  -2  10   1        104.41        109.53         6.54 o
  -1  10   1        111.03        125.77         7.89 o
   0  10   1         46.39         43.66         7.00 o
   1  10   1          2.02          2.66         1.44 o
   2  10   1        129.74        128.16         4.12 o
   3  10   1        152.14        144.37         3.96 o
   4  10   1          7.37          9.82         2.23 o
   5  10   1          7.28          7.43         2.54 o
   6  10   1          0.01         -2.46         3.48 o
   7  10   1         61.07         67.15         7.68 o
  -5  11   1          9.94          7.04        11.15 o
  -4  11   1         10.27         21.25         6.29 o
  -3  11   1         27.26         34.01         4.86 o
  -2  11   1          0.83          1.20         3.62 o
  -1  11   1          1.72          0.24         1.60 o
   0  11   1          1.80          2.65         5.38 o
   1  11   1          3.73          4.39         3.47 o
   2  11   1         15.30         16.55         2.34 o
   3  11   1        391.40        376.26         6.66 o
   4  11   1          8.04          8.33         2.37 o
   5  11   1        145.59        155.91         6.84 o
   6  11   1          0.18          3.99         5.57 o
   7  11   1          0.54          2.73         9.09 o
  -4  12   1          9.35         22.52         8.74 o
  -3  12   1        140.70        124.86         9.79 o
  -2  12   1          0.04         -0.95         4.30 o
  -1  12   1         26.75         20.46         4.54 o
   0  12   1        248.95        256.74         7.83 o
   1  12   1        155.92        149.24         6.29 o
   2  12   1         46.28         42.58         5.27 o
   3  12   1         47.33         51.11         3.11 o
   4  12   1          0.80         -2.97         2.53 o
   5  12   1         65.15         67.10         4.29 o
   6  12   1         78.41         89.43         7.14 o
   7  12   1         10.71         40.80        19.29 o
  -4  13   1         79.45         75.29        17.58 o
  -3  13   1        292.23        270.53        15.43 o
  -2  13   1         37.79         36.10         5.98 o
  -1  13   1          0.71         -6.39         4.58 o
   0  13   1        279.69        284.17         8.78 o
   1  13   1         86.28         84.19         6.21 o
   2  13   1       1498.10       1535.70        21.47 o
   3  13   1        432.41        430.70         9.47 o
   4  13   1         64.69         63.79         4.02 o
   5  13   1         34.38         37.98         4.39 o
   6  13   1         81.58         78.06         7.75 o
  -3  14   1          2.61        -10.76        12.80 o
  -2  14   1         48.86         51.22        11.44 o
  -1  14   1         69.02         73.72         8.28 o
   0  14   1         69.45         76.87         6.23 o
   1  14   1         52.72         45.17         6.45 o
   2  14   1         11.53         11.12         5.95 o
   3  14   1          2.33          5.54         4.61 o
   4  14   1          5.40          6.56         3.44 o
   5  14   1          8.81          3.10         4.94 o
   6  14   1          3.94         -2.57         7.53 o
  -1  15   1         26.32         21.17         9.73 o
   0  15   1         93.95         67.02         8.11 o
   1  15   1         81.68         85.56         7.22 o
   2  15   1          0.54          1.73         7.21 o
   3  15   1         18.72         21.49         5.94 o
   4  15   1         24.53         23.78         6.23 o
   5  15   1         19.35         16.31         7.81 o
   0  16   1          0.03         -0.68        11.44 o
   1  16   1         13.44         19.57         8.47 o
   2  16   1        194.42        198.18        16.49 o
   3  16   1         35.17         38.82         8.86 o
   4  16   1          2.40          7.93         9.83 o
  -3 -16   2          4.71          3.07        11.78 o
  -2 -16   2          0.26         -0.85         9.05 o
  -1 -16   2         34.98         40.97         9.05 o
  -5 -15   2        172.04        169.24        29.28 o
  -4 -15   2         17.34         29.50         7.71 o
  -3 -15   2        120.90        117.44         9.83 o
  -2 -15   2          7.11          4.50         6.62 o
  -1 -15   2         15.58         15.36         4.34 o
   0 -15   2         10.10          4.95         5.92 o
   1 -15   2         84.71         70.21         6.90 o
  -5 -14   2         25.91         23.51         6.78 o
  -4 -14   2          0.00          5.75         4.34 o
  -3 -14   2          0.33          0.17         4.15 o
  -2 -14   2         12.47         16.87         4.34 o
  -1 -14   2          3.93          1.43         3.22 o
   0 -14   2          8.22          6.01         4.18 o
   1 -14   2        241.83        239.22         8.34 o
   2 -14   2          0.75         10.41         5.27 o
   3 -14   2          6.47          6.05         7.29 o
  -6 -13   2          5.14          5.86         8.02 o
  -5 -13   2         23.27         32.99         5.32 o
  -4 -13   2         61.29         63.97         4.79 o
  -3 -13   2        133.09        137.66         6.91 o
  -2 -13   2         20.12         23.50         4.44 o
  -1 -13   2        128.80        113.00         8.97 o
   0 -13   2          0.13         -0.02         3.94 o
   1 -13   2         79.39         71.51         7.16 o
   2 -13   2         60.31         65.05         5.02 o
   3 -13   2         14.17          7.91         6.70 o
   4 -13   2         16.89         -6.15        17.24 o
  -6 -12   2          3.02          4.27         5.84 o
  -5 -12   2        150.32        156.33         8.09 o
  -4 -12   2         13.70          8.66         3.03 o
  -3 -12   2         86.55         92.55         4.62 o
  -2 -12   2        118.80        117.40         5.24 o
  -1 -12   2        516.72        531.42        13.27 o
   0 -12   2        114.26        110.43         5.55 o
   1 -12   2        247.80        256.65         7.35 o
   2 -12   2         13.95         13.23         4.33 o
   3 -12   2          4.70         -0.36         6.20 o
   4 -12   2         63.37         52.96         7.96 o
  -7 -11   2          2.50          5.63        14.51 o
  -6 -11   2        570.59        561.72        13.68 o
  -5 -11   2         32.36         45.57         4.45 o
  -4 -11   2        167.15        164.96         5.64 o
  -3 -11   2          0.08         -2.22         1.98 o
  -2 -11   2         93.06        103.38         4.47 o
  -1 -11   2        389.33        381.32         7.44 o
   0 -11   2          0.34          0.20         1.92 o
   1 -11   2        115.46        116.91         8.45 o
   2 -11   2          8.01          7.40         4.76 o
   3 -11   2         33.13         34.08         5.01 o
   4 -11   2          0.01         12.51         8.76 o
   5 -11   2          6.22          5.12        16.39 o
  -7 -10   2          5.66         18.27        12.80 o
  -6 -10   2         37.16         43.88         5.44 o
  -5 -10   2          0.80          4.94         3.44 o
  -4 -10   2         40.34         45.51         3.22 o
  -3 -10   2         68.58         61.44         3.40 o
  -2 -10   2         60.93         58.79         2.99 o
  -1 -10   2        165.00        150.08         4.30 o
   0 -10   2         21.52         20.89         2.30 o
   1 -10   2        165.16        180.04        13.83 o
   2 -10   2          5.60          2.93         3.61 o
   3 -10   2         13.09         17.32         3.97 o
   4 -10   2          0.38          2.05         5.12 o
   5 -10   2          2.45          1.26         9.84 o
  -7  -9   2        174.79        182.21        16.30 o
  -6  -9   2         37.05         45.20         5.25 o
  -5  -9   2         10.65         17.48         4.07 o
  -4  -9   2         94.94         94.10         5.48 o
  -3  -9   2          0.40         -0.48         1.54 o
  -2  -9   2         14.55         18.41         1.77 o
  -1  -9   2         10.32         15.90         1.71 o
   0  -9   2         10.44         10.92         1.77 o
   1  -9   2        189.47        198.75         7.54 o
   2  -9   2        119.28        107.71         6.57 o
   3  -9   2        119.38        100.88         8.37 o
   4  -9   2        304.61        301.51        10.51 o
   5  -9   2        102.69        113.47         8.62 o
   6  -9   2          7.69         18.48        27.74 o
  -7  -8   2          2.41         -6.34         5.76 o
  -6  -8   2        143.75        139.99         6.48 o
  -5  -8   2         30.81         30.34         3.00 o
  -4  -8   2        926.07        925.52        14.32 o
  -3  -8   2        892.14        873.45        11.58 o
  -2  -8   2         86.85         84.96         2.74 o
  -1  -8   2       1913.71       2088.70        30.03 o
   0  -8   2         86.29         75.43         3.02 o
   1  -8   2         21.64         20.46         2.78 o
   2  -8   2          0.12          0.19         2.65 o
   3  -8   2          8.67          8.28         2.90 o
   4  -8   2         38.18         52.92         5.22 o
   5  -8   2          6.55          5.87         5.62 o
   6  -8   2         19.18         14.86         8.56 o
  -7  -7   2         34.02         46.68         6.29 o
  -6  -7   2          1.22          3.19         3.19 o
  -5  -7   2        557.91        556.30         9.46 o
  -4  -7   2        109.63        109.22         3.74 o
  -3  -7   2        175.09        180.35         5.00 o
  -2  -7   2        927.05        886.30        11.05 o
  -1  -7   2        163.28        181.85         4.53 o
   0  -7   2        180.45        192.81         4.56 o
   1  -7   2         40.29         46.16         3.56 o
   2  -7   2         89.61         76.87        14.51 o
   3  -7   2         44.27         45.86         3.79 o
   4  -7   2         40.17         43.35         4.72 o
   5  -7   2         91.93         85.39         6.69 o
   6  -7   2          7.98          9.05         7.20 o
  -7  -6   2        109.07        115.39         6.52 o
  -6  -6   2        157.52        152.62         6.16 o
  -5  -6   2        133.14        136.29         4.84 o
  -4  -6   2        546.88        547.87         8.51 o
  -3  -6   2        876.49        886.88        10.38 o
  -2  -6   2       1986.90       2193.01        24.14 o
  -1  -6   2         36.99         48.28         1.87 o
   0  -6   2         16.48         20.33         2.26 o
   1  -6   2         11.82         21.20         2.54 o
   2  -6   2         13.13         20.44         2.75 o
   3  -6   2         25.33         34.67         3.22 o
   4  -6   2         88.73         84.51         6.20 o
   5  -6   2         37.10         40.25         5.15 o
   6  -6   2         16.72         22.26         6.41 o
   7  -6   2        121.85        150.41        19.63 o
  -7  -5   2         37.27         33.19         5.00 o
  -6  -5   2        204.49        198.06         8.53 o
  -5  -5   2        182.93        180.23         5.22 o
  -4  -5   2        979.32        972.28        12.85 o
  -3  -5   2        572.52        559.94         7.90 o
  -2  -5   2        432.59        471.76         6.51 o
  -1  -5   2         27.21         41.17         1.62 o
   0  -5   2         87.49         79.75         2.46 o
   1  -5   2        323.37        345.06        12.72 o
   2  -5   2          9.63          4.54         1.88 o
   3  -5   2       1405.02       1467.13        22.93 o
   4  -5   2         20.77         24.15         3.56 o
   5  -5   2         66.38         73.13         5.96 o
   6  -5   2         88.23        108.22         9.41 o
   7  -5   2          2.64         -2.84        10.06 o
  -8  -4   2          0.08          3.84        14.55 o
  -7  -4   2          0.06          2.78         4.30 o
  -6  -4   2          3.57          3.77         2.88 o
  -5  -4   2        699.08        699.77        10.71 o
  -4  -4   2          0.01          3.87         1.52 o
  -3  -4   2        332.73        304.81         5.14 o
  -2  -4   2        490.27        473.45         5.81 o
  -1  -4   2        500.25        498.36         6.21 o
   0  -4   2       2113.59       2392.51       148.70 o
   1  -4   2        723.91        774.75        14.61 o
   2  -4   2          4.00         13.16         1.60 o
   3  -4   2         36.79         38.88         2.95 o
   4  -4   2        604.21        577.63        11.87 o
   5  -4   2         72.39         78.41         5.72 o
   6  -4   2         13.03         15.16         5.13 o
   7  -4   2          4.31         10.10        10.33 o
  -8  -3   2          1.31         13.49         9.05 o
  -7  -3   2        177.38        168.04         8.09 o
  -6  -3   2          9.32          6.99         2.95 o
  -5  -3   2          0.64          2.24         1.95 o
  -4  -3   2        662.87        666.40         9.56 o
  -3  -3   2       1348.25       1414.03        16.57 o
  -2  -3   2       2034.75       2281.07        24.69 o
  -1  -3   2      10506.18      11221.91       116.85 o
   0  -3   2        806.76        767.93        31.47 o
   1  -3   2       4566.51       5209.82        83.54 o
   2  -3   2       1851.36       1940.47        27.13 o
   3  -3   2        472.02        450.79         8.94 o
   4  -3   2        291.22        270.27         7.28 o
   5  -3   2         38.66         47.01         4.39 o
   6  -3   2        145.35        150.19         8.82 o
   7  -3   2         90.78        111.25         9.19 o
  -7  -2   2         38.17         25.33         4.55 o
  -6  -2   2        402.82        387.08         8.40 o
  -5  -2   2        471.60        480.48         9.53 o
  -4  -2   2        851.06        837.46        12.82 o
  -3  -2   2        497.80        528.65         8.39 o
  -2  -2   2       1460.81       1525.52        18.89 o
  -1  -2   2       4270.21       4457.92        46.54 o
   0  -2   2        898.97        992.96        35.98 o
   1  -2   2       6807.54       7131.83       128.39 o
   2  -2   2         27.82         34.68         2.38 o
   3  -2   2         31.94         27.65         2.29 o
   4  -2   2        125.98        129.43         4.19 o
   5  -2   2        112.31        107.34         5.79 o
   6  -2   2          1.00          4.11         6.20 o
   7  -2   2          1.39         -3.34         6.26 o
  -7  -1   2        182.02        176.30         9.13 o
  -6  -1   2         27.50         29.53         3.87 o
  -5  -1   2        260.22        258.76         6.79 o
  -4  -1   2          2.77          4.83         1.72 o
  -3  -1   2       3027.95       3363.18        40.91 o
  -2  -1   2       2375.93       2512.75        30.33 o
  -1  -1   2         36.54         47.78         1.36 o
   0  -1   2        759.36        740.46        12.24 o
   1  -1   2        108.42         74.41         1.70 o
   2  -1   2        197.80        216.74         5.25 o
   3  -1   2        279.16        296.08         5.51 o
   4  -1   2          1.40          0.70         1.52 o
   5  -1   2        100.74         91.73         4.69 o
   6  -1   2         51.97         58.59         4.47 o
   7  -1   2         35.71         44.90         6.48 o
  -7   0   2          2.24         -0.50         7.54 o
  -6   0   2         20.01         13.72         4.31 o
  -5   0   2         17.55         27.28         3.34 o
  -4   0   2         36.86         37.31         2.69 o
  -3   0   2        259.62        253.90         5.10 o
  -2   0   2        422.08        430.77         6.50 o
  -1   0   2         34.54         33.45         1.14 o
   0   0   2        541.66        466.69        10.00 o
   1   0   2      11927.75      12010.34       197.74 o
   2   0   2       4112.76       4267.53        57.43 o
   3   0   2        666.32        738.62        12.74 o
   4   0   2         30.08         19.63         2.51 o
   5   0   2          0.76          2.29         2.02 o
   6   0   2        388.81        355.76         8.72 o
   7   0   2          0.26          3.93         4.60 o
  -7   1   2          1.29          1.70         6.84 o
  -6   1   2        106.55         94.30         9.41 o
  -5   1   2        166.26        173.25         5.77 o
  -4   1   2        252.64        254.70         5.91 o
  -3   1   2          5.15          6.29         1.25 o
  -2   1   2          4.48          3.66         0.83 o
  -1   1   2        315.52        293.65         4.93 o
   0   1   2        998.95        937.44        16.07 o
   1   1   2       3120.90       2932.60        48.53 o
   2   1   2        468.79        522.25        10.92 o
   3   1   2        490.70        446.16         8.77 o
   4   1   2         11.44         12.36         3.16 o
   5   1   2        114.09        123.49         5.94 o
   6   1   2         68.24         74.96         4.84 o
   7   1   2        289.78        282.65         8.27 o
  -7   2   2         44.02         75.21        12.46 o
  -6   2   2         73.63         78.17         6.67 o
  -5   2   2        353.26        345.18         9.64 o
  -4   2   2        607.02        659.45        12.86 o
  -3   2   2         83.19         99.53         3.92 o
  -2   2   2        432.89        465.23        11.79 o
  -1   2   2        363.53        347.66         7.30 o
   0   2   2      12294.77      13089.78       174.26 o
   1   2   2       1339.29       1419.49        22.54 o
   2   2   2       2707.86       2766.64        36.28 o
   3   2   2        131.11        102.89         2.62 o
   4   2   2         36.36         32.92         2.36 o
   5   2   2         12.13         18.32         2.40 o
   6   2   2        449.21        443.03         9.40 o
   7   2   2          3.58          4.37         3.81 o
  -7   3   2          0.02          3.46         9.82 o
  -6   3   2         17.86         38.47         7.14 o
  -5   3   2         45.34         47.39         4.62 o
  -4   3   2        299.84        286.77         7.92 o
  -3   3   2          9.85          7.82         1.85 o
  -2   3   2         15.98         27.49         1.99 o
  -1   3   2        752.12        716.94        11.00 o
   0   3   2         75.45         73.58         3.41 o
   1   3   2       6336.56       6489.46        92.38 o
   2   3   2         63.26         84.56         1.73 o
   3   3   2          7.60          5.32         0.98 o
   4   3   2        103.78         98.08         3.13 o
   5   3   2          8.92          9.34         2.23 o
   6   3   2          0.01          8.63         2.92 o
   7   3   2          1.18          0.97         4.12 o
  -7   4   2         16.21         49.93        31.33 o
  -6   4   2        236.12        232.92        10.88 o
  -5   4   2         39.83         43.92         4.80 o
  -4   4   2        129.86        131.03         5.79 o
  -3   4   2         25.64         27.64         2.65 o
  -2   4   2         22.80         21.16         1.88 o
  -1   4   2          7.92         12.57         1.58 o
   0   4   2        321.85        313.75        11.18 o
   1   4   2         18.51         23.27         0.95 o
   2   4   2        119.93        130.44         2.34 o
   3   4   2        237.19        216.16         3.99 o
   4   4   2        613.29        594.33         8.63 o
   5   4   2          0.98          9.22         1.95 o
   6   4   2        250.95        236.80         6.92 o
   7   4   2         11.68         11.70         4.48 o
  -7   5   2        239.11        190.70        27.32 o
  -6   5   2          0.04         -3.50         5.96 o
  -5   5   2         95.90         99.08         7.17 o
  -4   5   2          4.47          4.48         2.92 o
  -3   5   2         25.12         31.92         4.47 o
  -2   5   2         16.45         17.59         2.41 o
  -1   5   2       1770.98       1944.60        33.62 o
   0   5   2        193.56        162.40         4.95 o
   1   5   2        155.70        137.18         2.29 o
   2   5   2         61.52         46.70         1.57 o
   3   5   2          0.55         -1.13         0.80 o
   4   5   2        532.61        547.19         8.22 o
   5   5   2        466.47        447.57        11.96 o
   6   5   2        440.89        405.05         8.97 o
   7   5   2         45.21         53.94         5.13 o
  -6   6   2         10.91         -1.87         6.63 o
  -5   6   2         25.83         26.70         5.14 o
  -4   6   2          1.78          0.65         2.86 o
  -3   6   2         62.94         59.42         6.64 o
  -2   6   2          5.53          4.98         1.99 o
  -1   6   2       1225.09       1186.99        21.76 o
   0   6   2        603.64        579.37        12.19 o
   1   6   2       1957.81       2093.23        29.24 o
   2   6   2        930.29        912.94         9.93 o
   3   6   2         27.87         34.21         1.78 o
   4   6   2       1142.46       1128.48        14.34 o
   5   6   2         69.88         71.92         3.72 o
   6   6   2        257.58        244.77         7.20 o
   7   6   2          7.62         12.22         4.36 o
  -6   7   2         76.46         83.75         9.29 o
  -5   7   2         67.02         65.81         6.43 o
  -4   7   2        319.76        326.80         9.59 o
  -3   7   2         88.65         82.51         6.77 o
  -2   7   2        235.78        212.09         7.04 o
  -1   7   2        192.84        178.48         5.50 o
   0   7   2        994.30       1011.65        19.56 o
   1   7   2         93.89         58.09         3.03 o
   2   7   2         59.51         58.24         2.51 o
   3   7   2       1066.19       1065.39        11.88 o
   4   7   2         20.53         31.50         2.43 o
   5   7   2        258.91        250.90         6.65 o
   6   7   2         31.06         34.78         3.41 o
   7   7   2          1.26         10.36         4.59 o
  -6   8   2         14.09         12.46        17.93 o
  -5   8   2          9.55          4.60         5.65 o
  -4   8   2         89.68         82.27         5.88 o
  -3   8   2         14.14          6.90         2.79 o
  -2   8   2       1548.92       1557.61        29.38 o
  -1   8   2        183.59        193.25         5.95 o
   0   8   2        933.70       1005.85        20.04 o
   1   8   2         77.43         80.64         3.41 o
   2   8   2         42.13         35.12         1.81 o
   3   8   2        772.26        764.37         9.19 o
   4   8   2        226.01        216.53         4.37 o
   5   8   2        164.92        153.03         4.95 o
   6   8   2         11.77          9.91         3.17 o
   7   8   2         25.13         22.13         4.98 o
  -5   9   2         56.97         53.74         7.35 o
  -4   9   2         58.59         68.17         5.87 o
  -3   9   2        155.31        157.82         8.23 o
  -2   9   2        110.20        106.59         5.90 o
  -1   9   2         60.02         43.27         4.38 o
   0   9   2         54.28         66.11         4.83 o
   1   9   2         18.76         20.20         2.55 o
   2   9   2         34.65         37.95         2.56 o
   3   9   2        214.95        208.47         4.40 o
   4   9   2        539.45        521.55         7.51 o
   5   9   2         41.00         41.21         3.17 o
   6   9   2        113.37        117.22         6.96 o
   7   9   2          0.88         -6.44         5.47 o
  -5  10   2         82.71         82.73        10.81 o
  -4  10   2         20.42         32.69         7.87 o
  -3  10   2         35.50         30.52         4.01 o
  -2  10   2        130.83        144.13         6.89 o
  -1  10   2        102.82         87.58         8.54 o
   0  10   2        166.45        173.52         5.65 o
   1  10   2        201.59        202.13         6.04 o
   2  10   2          8.82          7.75         1.36 o
   3  10   2         82.81         82.52         3.23 o
   4  10   2         27.82         27.07         2.40 o
   5  10   2        380.55        362.20         8.78 o
   6  10   2         15.87         16.95         3.86 o
   7  10   2         80.97         75.48         8.72 o
  -5  11   2          1.16        -13.66        15.71 o
  -4  11   2        100.59         81.35         7.37 o
  -3  11   2          7.15         10.04         4.30 o
  -2  11   2         22.60         25.12         3.96 o
  -1  11   2         18.87         18.44         6.32 o
   0  11   2         16.23         14.83         2.59 o
   1  11   2         48.01         45.76         3.91 o
   2  11   2        703.00        696.66        11.05 o
   3  11   2        400.76        400.59         6.75 o
   4  11   2        388.62        411.67         7.54 o
   5  11   2        166.41        173.45         6.45 o
   6  11   2         35.84         29.39         4.18 o
   7  11   2        138.61        140.85        20.83 o
  -4  12   2          0.66          5.71         9.48 o
  -3  12   2        111.70         97.89         7.27 o
  -2  12   2         41.56         46.68         7.34 o
  -1  12   2        204.27        187.63        13.15 o
   0  12   2          0.57         -1.18         2.85 o
   1  12   2         95.81         99.05         5.81 o
   2  12   2          9.95          8.85         3.02 o
   3  12   2        372.86        355.40         9.93 o
   4  12   2         88.64         95.92         4.72 o
   5  12   2          1.42          4.97         3.24 o
   6  12   2         38.69         36.35         5.54 o
   7  12   2          2.08         -5.29        13.32 o
  -4  13   2        121.19        136.75        18.44 o
  -3  13   2          2.25        -10.98         6.32 o
  -2  13   2        195.24        174.65        15.88 o
  -1  13   2         15.02         13.49         6.83 o
   0  13   2         15.87         16.97         7.30 o
   1  13   2         76.69         82.65         6.44 o
   2  13   2         56.59         65.38         5.79 o
   3  13   2        304.42        334.59         8.21 o
   4  13   2         18.79         19.79         3.28 o
   5  13   2          5.50         12.17         3.81 o
   6  13   2         29.24         30.41         7.80 o
  -3  14   2         23.16         13.49        13.15 o
  -2  14   2          0.63         -4.61         8.88 o
  -1  14   2         47.21         41.42         6.42 o
   0  14   2          0.33         -1.86         4.25 o
   1  14   2         56.16         58.88         5.74 o
   2  14   2          5.28          7.91         4.39 o
   3  14   2         18.39         23.33         7.35 o
   4  14   2          0.14          1.50         3.26 o
   5  14   2         69.85         67.87         5.59 o
   6  14   2         55.70         56.75         8.99 o
  -1  15   2          7.78         23.39         9.05 o
   0  15   2         11.28         15.54         8.77 o
   1  15   2         65.18         61.31         6.29 o
   2  15   2          1.41         11.94         5.48 o
   3  15   2          0.11          6.44         5.45 o
   4  15   2        112.64        101.58         9.35 o
   5  15   2          4.97         -1.60         8.84 o
   0  16   2         59.80         42.85        12.46 o
   1  16   2         18.18          9.35         9.02 o
   2  16   2         41.24         37.68         7.31 o
   3  16   2         48.74         42.10        11.78 o
   4  16   2         87.81        106.28        11.40 o
  -3 -16   3         10.76         12.63        12.29 o
  -2 -16   3         27.46         33.63        11.10 o
  -1 -16   3         69.49         62.83        10.07 o
  -5 -15   3          0.47        -12.09        13.91 o
  -4 -15   3         47.75         47.01        10.20 o
  -3 -15   3          4.06          5.58         7.43 o
  -2 -15   3        160.61        170.06         8.51 o
  -1 -15   3          0.26          1.15         5.08 o
   0 -15   3         46.34         38.01         5.35 o
   1 -15   3         40.45         28.85         7.51 o
  -5 -14   3         35.72         48.31         9.41 o
  -4 -14   3          2.76         -4.34         4.32 o
  -3 -14   3        194.27        193.99         8.77 o
  -2 -14   3         92.31         92.64         6.24 o
  -1 -14   3         28.43         34.58         3.79 o
   0 -14   3        151.16        154.66         7.59 o
   1 -14   3          6.25          4.46         4.27 o
   2 -14   3         74.26         82.48         9.84 o
   3 -14   3          0.78          6.79         7.47 o
  -6 -13   3        107.24        111.58        13.58 o
  -5 -13   3        186.80        173.30         9.82 o
  -4 -13   3        305.11        297.74         8.31 o
  -3 -13   3        314.16        314.30         9.13 o
  -2 -13   3         66.83         66.23         5.74 o
  -1 -13   3        238.11        237.71         7.95 o
   0 -13   3         39.36         34.73         4.56 o
   1 -13   3         16.44         20.14         3.61 o
   2 -13   3         13.08          8.36         4.06 o
   3 -13   3          5.49          0.85         9.58 o
   4 -13   3          6.42         14.00        17.24 o
  -6 -12   3          4.93        -12.23         7.49 o
  -5 -12   3        314.43        319.52        10.30 o
  -4 -12   3         82.30         72.40         4.42 o
  -3 -12   3         58.53         71.26         4.28 o
  -2 -12   3         35.29         38.28         3.54 o
  -1 -12   3          1.99          1.47         2.25 o
   0 -12   3        176.20        168.46         6.23 o
   1 -12   3         20.37         19.99         3.26 o
   2 -12   3         12.16         15.88         3.69 o
   3 -12   3         12.55         11.34         5.82 o
   4 -12   3         18.89         26.66         8.62 o
  -6 -11   3          1.82         -1.67         5.47 o
  -5 -11   3        279.35        262.93         9.02 o
  -4 -11   3          0.35          0.05         2.64 o
  -3 -11   3         30.22         24.68         2.63 o
  -2 -11   3          9.24          5.98         2.34 o
  -1 -11   3       1030.83       1049.20        15.40 o
   0 -11   3        117.05        101.29         4.62 o
   1 -11   3        714.82        692.81        27.20 o
   2 -11   3         59.87         79.12         7.54 o
   3 -11   3         14.34         14.46         4.74 o
   4 -11   3        117.62        151.59        10.34 o
   5 -11   3          5.12        -12.46        16.73 o
  -7 -10   3          0.05         15.19        13.83 o
  -6 -10   3          3.10          7.24         5.09 o
  -5 -10   3         61.14         81.20         5.49 o
  -4 -10   3         14.04         15.44         2.65 o
  -3 -10   3          0.95          1.93         1.94 o
  -2 -10   3        109.08        100.32         4.68 o
  -1 -10   3        125.39        127.48         6.67 o
   0 -10   3        113.18        108.99         7.34 o
   1 -10   3        189.88        193.30         5.72 o
   2 -10   3          7.29          8.56         3.65 o
   3 -10   3         84.16         89.87         5.76 o
   4 -10   3          6.63          2.73         5.16 o
   5 -10   3        117.88        112.22         9.39 o
  -7  -9   3         94.16         94.86        20.06 o
  -6  -9   3         23.73         26.82         5.11 o
  -5  -9   3         26.15         36.18         4.09 o
  -4  -9   3        237.42        219.11         7.17 o
  -3  -9   3        504.92        512.01         8.18 o
  -2  -9   3       2276.10       2334.21        26.33 o
  -1  -9   3        124.48        119.07         4.37 o
   0  -9   3       2641.95       2735.62        38.86 o
   1  -9   3         99.61        122.53         5.69 o
   2  -9   3        151.83        120.51         9.90 o
   3  -9   3        181.69        178.90         6.32 o
   4  -9   3         71.28         85.28         6.52 o
   5  -9   3         74.77         87.52         7.90 o
   6  -9   3         40.76         38.75        15.19 o
  -7  -8   3        220.09        214.98        31.24 o
  -6  -8   3         34.32         43.08         4.90 o
  -5  -8   3        107.83        105.86         5.96 o
  -4  -8   3          5.60          8.13         2.39 o
  -3  -8   3          0.71          2.25         1.49 o
  -2  -8   3          4.02          1.37         1.19 o
  -1  -8   3       1341.41       1370.76        20.92 o
   0  -8   3        168.89        164.72         4.52 o
   1  -8   3          4.02          4.22         2.04 o
   2  -8   3         46.05         52.93         5.01 o
   3  -8   3        154.47        133.59         5.34 o
   4  -8   3         29.07         33.42         4.63 o
   5  -8   3         12.10         11.50         5.69 o
   6  -8   3         38.33          8.73         8.73 o
  -7  -7   3          0.78         -6.69         7.64 o
  -6  -7   3        253.50        227.70         7.39 o
  -5  -7   3          4.96          4.02         2.38 o
  -4  -7   3        299.64        295.60         6.83 o
  -3  -7   3        278.06        264.60         5.22 o
  -2  -7   3        195.66        184.66         3.81 o
  -1  -7   3        187.53        183.75         4.76 o
   0  -7   3          0.04         -0.40         1.10 o
   1  -7   3          0.32         -1.72         1.75 o
   2  -7   3         89.13         88.60         6.66 o
   3  -7   3         55.80         53.79         4.43 o
   4  -7   3         66.00         64.72         5.31 o
   5  -7   3         23.40         33.03         5.60 o
   6  -7   3         12.25         10.39         8.01 o
  -7  -6   3        290.23        275.80        12.03 o
  -6  -6   3         17.53         19.28         3.58 o
  -5  -6   3         11.82         15.91         2.50 o
  -4  -6   3        678.81        686.07         9.97 o
  -3  -6   3       1252.48       1254.95        17.18 o
  -2  -6   3         53.28         61.93         2.26 o
  -1  -6   3        356.45        333.13         5.52 o
   0  -6   3          1.98          1.92         0.99 o
   1  -6   3        199.13        228.06         7.26 o
   2  -6   3         97.68         85.88         4.53 o
   3  -6   3        817.59        800.93        17.42 o
   4  -6   3        257.57        260.31         8.25 o
   5  -6   3         94.51        107.13         7.87 o
   6  -6   3        131.65        130.63         9.85 o
   7  -6   3          2.14          1.20        15.19 o
  -7  -5   3         14.49         14.97         8.53 o
  -6  -5   3          3.36          5.07         2.98 o
  -5  -5   3         39.86         43.34         3.06 o
  -4  -5   3         23.09         22.31         2.07 o
  -3  -5   3        331.80        346.57         5.68 o
  -2  -5   3       2153.94       2445.97        26.69 o
  -1  -5   3       1782.88       2021.32        24.58 o
   0  -5   3        305.01        297.86         7.51 o
   1  -5   3        195.74        177.62         5.37 o
   2  -5   3       1991.62       2142.89        81.35 o
   3  -5   3        469.42        439.76        12.98 o
   4  -5   3       1030.14       1009.17        21.71 o
   5  -5   3         13.30         19.10         4.23 o
   6  -5   3         43.72         56.45         6.78 o
   7  -5   3          0.65          7.17        12.98 o
  -7  -4   3          6.77         -5.44         4.52 o
  -6  -4   3        314.99        291.00         7.51 o
  -5  -4   3        189.94        186.55         5.25 o
  -4  -4   3        249.15        233.35         5.01 o
  -3  -4   3        235.71        229.23         4.32 o
  -2  -4   3          0.30          1.52         0.80 o
  -1  -4   3       1252.55       1349.44        16.77 o
   0  -4   3        117.92        123.80         3.35 o
   1  -4   3        474.95        440.43        18.44 o
   2  -4   3         81.28         74.06         2.89 o
   3  -4   3         74.24         70.10         3.61 o
   4  -4   3        218.60        216.46         6.80 o
   5  -4   3          6.63          8.14         3.48 o
   6  -4   3          5.64         12.33         5.12 o
   7  -4   3         35.16         38.21        12.21 o
  -7  -3   3         64.47         80.56         5.73 o
  -6  -3   3          3.89          5.31         2.99 o
  -5  -3   3         77.84         72.02         3.83 o
  -4  -3   3       2473.25       2548.19        28.87 o
  -3  -3   3         49.42         46.26         2.13 o
  -2  -3   3       5465.59       6530.66        67.85 o
  -1  -3   3        356.46        341.42         5.22 o
   0  -3   3        207.21        238.86         4.42 o
   1  -3   3        292.76        341.45         7.24 o
   2  -3   3        855.39        911.26        13.88 o
   3  -3   3       1715.08       1853.67        27.46 o
   4  -3   3        219.17        228.59         6.67 o
   5  -3   3        132.47        130.95         6.41 o
   6  -3   3         19.18         17.62         4.74 o
   7  -3   3         15.81         33.96         7.13 o
  -7  -2   3         51.04         53.27         5.96 o
  -6  -2   3        324.90        316.52         7.67 o
  -5  -2   3        521.58        512.20         8.77 o
  -4  -2   3          8.87         12.41         2.06 o
  -3  -2   3        220.79        225.67         4.66 o
  -2  -2   3       1674.33       1929.68        21.13 o
  -1  -2   3         25.27         30.48         1.30 o
   0  -2   3        388.47        330.20         5.42 o
   1  -2   3          3.58         10.50         1.05 o
   2  -2   3        933.93       1048.89        15.34 o
   3  -2   3        783.42        870.32        12.42 o
   4  -2   3        570.54        574.94         9.63 o
   5  -2   3        169.23        164.06         6.50 o
   6  -2   3         40.09         50.16         4.99 o
   7  -2   3         60.41         71.94         7.49 o
  -7  -1   3         54.01         59.59         5.51 o
  -6  -1   3         40.76         49.30         4.36 o
  -5  -1   3        438.74        428.11         8.70 o
  -4  -1   3        278.78        294.17         6.27 o
  -3  -1   3        377.45        411.46         6.94 o
  -2  -1   3       1107.01       1217.28        15.50 o
  -1  -1   3        354.60        387.77         6.25 o
   0  -1   3       1168.07       1064.74        31.93 o
   1  -1   3         23.42         16.62         1.00 o
   2  -1   3        999.41       1086.28        13.56 o
   3  -1   3       3219.34       3456.46        41.58 o
   4  -1   3         22.43         34.55         2.61 o
   5  -1   3        237.80        226.90         6.13 o
   6  -1   3        378.85        399.37         9.30 o
   7  -1   3          0.36         -4.96         5.40 o
  -7   0   3          2.60         -9.56        10.24 o
  -6   0   3         64.73         78.83         5.02 o
  -5   0   3          7.29          9.78         2.53 o
  -4   0   3          0.28         -1.34         1.55 o
  -3   0   3        196.97        174.67         4.05 o
  -2   0   3        855.45        846.09        11.18 o
  -1   0   3        476.14        497.03         9.78 o
   0   0   3        176.45        172.30         6.83 o
   1   0   3       2920.24       3048.30        34.91 o
   2   0   3        139.84        135.31         3.14 o
   3   0   3       1544.32       1585.61        20.23 o
   4   0   3        193.83        193.74         4.74 o
   5   0   3        429.57        405.77         8.22 o
   6   0   3         30.76         31.70         4.12 o
   7   0   3         76.46         69.56         5.84 o
  -7   1   3         28.33         34.32        12.29 o
  -6   1   3        198.88        204.52         9.58 o
  -5   1   3        252.02        228.74         6.42 o
  -4   1   3        320.60        308.46         6.53 o
  -3   1   3       3076.98       3187.78        38.80 o
  -2   1   3         12.96         11.82         1.13 o
  -1   1   3       4111.85       4293.48        82.38 o
   0   1   3       1872.26       1895.92        24.69 o
   1   1   3       3745.23       3705.61        61.09 o
   2   1   3       1588.64       1566.26        27.95 o
   3   1   3        853.90        883.12        14.85 o
   4   1   3        684.03        663.90        12.77 o
   5   1   3        254.99        237.28         9.81 o
   6   1   3         23.04         22.88         3.30 o
   7   1   3         17.76         19.06         3.93 o
  -7   2   3          0.48          8.37        13.23 o
  -6   2   3         77.38         81.24         7.90 o
  -5   2   3         52.90         50.22         4.63 o
  -4   2   3       1862.86       1808.37        34.03 o
  -3   2   3          0.03         -0.03         1.48 o
  -2   2   3        347.71        288.92         5.76 o
  -1   2   3       1492.89       1448.86        25.29 o
   0   2   3        524.75        511.35         6.32 o
   1   2   3       5456.17       5468.00        72.23 o
   2   2   3       1011.43       1090.22        16.66 o
   3   2   3        308.39        269.36         6.44 o
   4   2   3         36.59         44.37         2.51 o
   5   2   3         31.32         32.42         2.90 o
   6   2   3         76.18         67.77         3.97 o
   7   2   3          5.29          9.68         3.70 o
  -7   3   3          6.28         -8.29        10.08 o
  -6   3   3         15.68         26.57         8.40 o
  -5   3   3         44.99         54.34         5.22 o
  -4   3   3         88.04         91.61         5.05 o
  -3   3   3        163.21        155.16         4.83 o
  -2   3   3        453.61        453.00         8.08 o
  -1   3   3        484.25        489.67         9.65 o
   0   3   3        285.07        245.60         3.46 o
   1   3   3       1944.36       1953.97        22.99 o
   2   3   3        176.03        195.07         3.56 o
   3   3   3        536.64        588.42         8.65 o
   4   3   3        568.12        519.63         8.48 o
   5   3   3        234.32        200.49         5.40 o
   6   3   3        254.17        253.96        11.58 o
   7   3   3        217.01        237.86         9.80 o
  -7   4   3         55.38         78.45        12.39 o
  -6   4   3        179.75        197.77        10.74 o
  -5   4   3        417.47        372.41        10.40 o
  -4   4   3         99.28         88.58         4.61 o
  -3   4   3          0.68          0.49         1.67 o
  -2   4   3        159.54        173.27         4.38 o
  -1   4   3         64.06         49.86         2.11 o
   0   4   3        163.23        173.88         7.34 o
   1   4   3        407.52        455.86         5.67 o
   2   4   3        420.75        400.94         5.34 o
   3   4   3         87.91        103.30         3.53 o
   4   4   3         99.57         86.69         3.13 o
   5   4   3          6.81         10.64         2.03 o
   6   4   3        228.47        229.00         6.75 o
   7   4   3         17.46         12.77         4.19 o
  -6   5   3         16.18         18.21         6.29 o
  -5   5   3          9.28         10.37         4.29 o
  -4   5   3        190.97        193.29         6.91 o
  -3   5   3          0.08          0.57         2.32 o
  -2   5   3        434.65        462.39        10.90 o
  -1   5   3          4.32          3.48         1.32 o
   0   5   3        665.20        658.66        23.22 o
   1   5   3       1270.57       1245.00        15.55 o
   2   5   3        999.10       1120.18        18.35 o
   3   5   3        941.26        902.72        10.10 o
   4   5   3          3.71          5.94         1.47 o
   5   5   3        368.79        361.36         7.34 o
   6   5   3        261.63        250.53        13.68 o
   7   5   3        187.01        178.24         7.91 o
  -6   6   3         16.99         10.58         6.93 o
  -5   6   3         12.71         14.64         4.53 o
  -4   6   3         29.53         26.59         3.65 o
  -3   6   3        253.26        229.69         6.59 o
  -2   6   3        158.55        146.41         5.61 o
  -1   6   3        213.22        199.71         5.98 o
   0   6   3        142.65        133.11         3.76 o
   1   6   3        632.86        634.16        10.41 o
   2   6   3          4.17         12.55         1.11 o
   3   6   3          3.71          4.37         0.97 o
   4   6   3         74.29         67.69         2.93 o
   5   6   3         19.10         19.39         2.44 o
   6   6   3         25.07         28.92         3.22 o
   7   6   3         18.18         22.56         4.32 o
  -6   7   3          4.51         13.38         7.67 o
  -5   7   3         53.42         55.51         5.94 o
  -4   7   3        100.12         89.63         6.43 o
  -3   7   3        180.00        161.72         5.91 o
  -2   7   3        154.10        160.39         6.15 o
  -1   7   3        652.48        616.94        12.58 o
   0   7   3        195.24        194.52         5.76 o
   1   7   3       1081.12       1118.69        20.94 o
   2   7   3         43.69         52.02         1.71 o
   3   7   3        102.29         96.21         2.61 o
   4   7   3          0.27          2.32         1.34 o
   5   7   3         52.33         49.45         3.46 o
   6   7   3        116.83        114.33         5.72 o
   7   7   3          2.20          7.41         5.15 o
  -6   8   3          0.19          3.92        10.45 o
  -5   8   3        118.36        115.61         8.02 o
  -4   8   3          1.07          0.66         3.94 o
  -3   8   3        138.88        135.45         6.10 o
  -2   8   3         10.15         12.29         2.95 o
  -1   8   3          6.58         11.10         4.27 o
   0   8   3         29.72         20.55         2.23 o
   1   8   3         77.60         74.53         3.45 o
   2   8   3        249.74        253.87         4.19 o
   3   8   3          1.97          2.48         1.17 o
   4   8   3        202.91        185.25         7.43 o
   5   8   3        170.19        156.33         5.30 o
   6   8   3          1.26          6.46         3.67 o
   7   8   3          1.77         -5.83         4.95 o
  -5   9   3          1.28         -0.14         6.49 o
  -4   9   3         13.99         13.84         4.65 o
  -3   9   3         78.21         85.41         5.76 o
  -2   9   3         10.85         10.31         4.95 o
  -1   9   3         73.44         80.41         7.68 o
   0   9   3        294.74        318.98         7.42 o
   1   9   3         71.07         73.39         3.88 o
   2   9   3        178.05        158.12         3.84 o
   3   9   3        149.54        136.10         3.25 o
   4   9   3         30.87         35.23         2.24 o
   5   9   3         24.79         29.51         3.49 o
   6   9   3        113.80        128.91         8.46 o
   7   9   3          6.03          2.88         9.51 o
  -5  10   3        105.86        124.36        11.47 o
  -4  10   3          3.26          3.75         5.15 o
  -3  10   3         40.69         40.11         4.16 o
  -2  10   3        264.19        243.22         8.16 o
  -1  10   3        180.53        167.31        11.10 o
   0  10   3          0.05          4.45         2.20 o
   1  10   3         24.63         22.80         2.69 o
   2  10   3         37.02         41.75         3.89 o
   3  10   3        339.41        332.85         5.79 o
   4  10   3          0.21          1.03         1.77 o
   5  10   3         68.10         67.04         4.72 o
   6  10   3          0.42         -6.88         3.78 o
   7  10   3         20.61         19.46        11.35 o
  -5  11   3         22.64          5.98        16.90 o
  -4  11   3         79.87         66.99        12.38 o
  -3  11   3         24.73         16.43         4.13 o
  -2  11   3        463.06        456.99        11.96 o
  -1  11   3        259.97        272.65        14.68 o
   0  11   3        106.78         99.99         5.31 o
   1  11   3        283.36        293.69         8.01 o
   2  11   3          1.07          3.32         3.60 o
   3  11   3        128.23        137.94         3.83 o
   4  11   3         11.92         13.09         2.24 o
   5  11   3         69.07         73.88         4.16 o
   6  11   3          0.87         -3.01         4.86 o
   7  11   3          6.69         25.10        12.63 o
  -4  12   3         18.19         36.71        14.00 o
  -3  12   3         13.68         17.24         4.58 o
  -2  12   3          2.94          2.05         7.34 o
  -1  12   3        279.71        267.19        15.54 o
   0  12   3        163.95        159.95         6.88 o
   1  12   3         92.55        100.88         5.78 o
   2  12   3          9.38         12.00         4.36 o
   3  12   3          2.80          4.61         2.04 o
   4  12   3         14.44         16.09         2.80 o
   5  12   3          1.97          3.42         5.54 o
   6  12   3         24.73         21.76         5.72 o
   7  12   3         58.62         27.32        13.83 o
  -4  13   3          0.04         37.05        17.58 o
  -3  13   3          0.68        -11.27        10.41 o
  -2  13   3         71.41         69.14        11.27 o
  -1  13   3        154.33        138.39        13.57 o
   0  13   3         61.59         57.68         5.31 o
   1  13   3        143.43        162.99         7.50 o
   2  13   3          5.85          2.58         3.77 o
   3  13   3        355.95        363.59        10.39 o
   4  13   3         23.75         24.50         3.42 o
   5  13   3         42.39         41.02         4.44 o
   6  13   3         15.61         21.97         8.88 o
  -3  14   3        198.00        174.82        23.22 o
  -1  14   3          3.78          7.78         5.66 o
   0  14   3         11.54         13.56         6.15 o
   1  14   3        102.01        104.61         7.54 o
   2  14   3         55.26         67.55         6.10 o
   3  14   3        261.01        286.55        10.23 o
   4  14   3         13.67         14.52         3.51 o
   5  14   3         64.93         80.07         7.01 o
   6  14   3         11.42         -3.59        12.80 o
  -2  15   3         35.08         38.93        11.95 o
  -1  15   3         58.87         46.61        11.27 o
   0  15   3        145.68        166.85        12.25 o
   1  15   3         99.93         78.01         7.28 o
   2  15   3        330.07        339.47        12.77 o
   3  15   3          1.19          8.53         5.82 o
   4  15   3         21.97         13.86         6.31 o
   5  15   3         13.63         13.84         9.29 o
  -1  16   3         28.58         37.73        14.68 o
   0  16   3          0.34         24.93        12.12 o
   1  16   3        217.79        219.62        17.53 o
   2  16   3         21.19         20.01         7.31 o
   3  16   3         73.15         78.34        10.48 o
   4  16   3         44.33         32.18        10.14 o
  -3 -16   4         60.41         58.73        14.34 o
  -2 -16   4          2.36          8.71        11.44 o
  -1 -16   4          8.36          0.17         9.90 o
   0 -16   4         11.81          6.49         9.56 o
  -4 -15   4         10.10        -10.41        14.34 o
  -3 -15   4         55.03         39.42         8.93 o
  -2 -15   4         55.92         55.83         6.18 o
  -1 -15   4        117.90        106.49        13.92 o
   0 -15   4          1.24          4.88         5.19 o
   1 -15   4          0.35          2.22         7.17 o
   2 -15   4          4.84         -7.17         8.71 o
  -5 -14   4          0.64          1.78         8.96 o
  -4 -14   4        313.65        349.59        12.37 o
  -3 -14   4         59.97         69.61         6.12 o
  -2 -14   4         97.02         93.90         6.68 o
  -1 -14   4         16.53         13.27         3.73 o
   0 -14   4        200.05        198.82         8.51 o
   1 -14   4        200.07        203.82         9.03 o
   2 -14   4         41.12         41.34         7.00 o
   3 -14   4          2.80         10.25         7.60 o
  -5 -13   4         84.20         83.01         8.80 o
  -4 -13   4         25.20         26.39         4.36 o
  -3 -13   4          0.44          8.14         3.97 o
  -2 -13   4          1.90         -3.03         4.01 o
  -1 -13   4          2.30          2.83         2.83 o
   0 -13   4         73.05         71.24         9.20 o
   1 -13   4         70.53         55.38         4.61 o
   2 -13   4        201.72        180.47        11.59 o
   3 -13   4         14.69         -1.52         8.49 o
   4 -13   4          2.19          6.66        17.93 o
  -6 -12   4          2.75        -13.32        12.98 o
  -5 -12   4          0.01         10.58         5.02 o
  -4 -12   4          1.52          3.64         3.33 o
  -3 -12   4          5.89          2.52         2.85 o
  -2 -12   4         64.01         54.62         3.99 o
  -1 -12   4         14.71         13.30         3.35 o
   0 -12   4         36.53         38.60         3.55 o
   1 -12   4         95.83        105.08         8.43 o
   2 -12   4          7.45         12.36         4.61 o
   3 -12   4         46.35         59.10         7.93 o
   4 -12   4         73.52         91.07        12.46 o
  -6 -11   4         43.50         45.50         6.72 o
  -5 -11   4        153.31        134.28        11.38 o
  -4 -11   4        293.93        309.11         7.52 o
  -3 -11   4          0.21          4.10         2.41 o
  -2 -11   4        253.67        257.33         6.92 o
  -1 -11   4        690.30        722.73        18.44 o
   0 -11   4         72.68         70.47         4.36 o
   1 -11   4        605.92        608.09        19.31 o
   2 -11   4        102.20         95.70         7.71 o
   3 -11   4        130.64        127.96        13.01 o
   4 -11   4        156.99        176.54        11.52 o
   5 -11   4          6.33         14.34        18.78 o
  -6 -10   4          3.91          4.12         5.40 o
  -5 -10   4        511.76        520.10        11.52 o
  -4 -10   4          7.56         14.31         3.02 o
  -3 -10   4        244.23        235.77         5.67 o
  -2 -10   4         18.40         20.64         2.46 o
  -1 -10   4         72.28         78.87         8.05 o
   0 -10   4        223.58        237.83         6.48 o
   1 -10   4        188.46        198.30         7.42 o
   2 -10   4         69.35         74.61         6.93 o
   3 -10   4         15.13         10.10         4.46 o
   4 -10   4          0.01          7.44         5.39 o
   5 -10   4          5.21          8.51         9.72 o
  -7  -9   4          0.44          5.47        11.87 o
  -6  -9   4        542.73        536.48        17.84 o
  -5  -9   4         23.75         24.49         3.83 o
  -4  -9   4        278.29        314.04         7.67 o
  -3  -9   4       1386.54       1358.41        23.60 o
  -2  -9   4        209.75        201.94         4.53 o
  -1  -9   4        483.50        469.29        11.52 o
   0  -9   4        382.19        382.64         8.08 o
   1  -9   4        140.43        134.20        10.39 o
   2  -9   4         33.33         39.49         4.95 o
   3  -9   4         37.26         34.05         4.19 o
   4  -9   4          0.80          9.89         4.68 o
   5  -9   4          1.73          1.66         6.73 o
   6  -9   4         54.90         59.75        17.07 o
  -7  -8   4         12.10          8.76         9.81 o
  -6  -8   4        135.35        156.87         8.48 o
  -5  -8   4        401.07        391.69        10.10 o
  -4  -8   4         96.65        114.53         5.86 o
  -3  -8   4         15.97         14.76         1.96 o
  -2  -8   4         11.25         11.96         1.64 o
  -1  -8   4        780.86        829.79        14.04 o
   0  -8   4          3.98          2.12         1.40 o
   1  -8   4         17.43         12.29         2.53 o
   2  -8   4         54.45         55.50         4.95 o
   3  -8   4          8.02          6.30         2.97 o
   4  -8   4         41.32         49.06         5.22 o
   5  -8   4        105.33        131.16         9.04 o
   6  -8   4         10.38          9.20        10.26 o
  -7  -7   4        131.00        142.71        12.11 o
  -6  -7   4         26.28         25.60         4.55 o
  -5  -7   4         84.98         92.52         5.36 o
  -4  -7   4        563.15        552.49        10.04 o
  -3  -7   4        246.46        238.47         5.04 o
  -2  -7   4          1.27          1.75         1.15 o
  -1  -7   4          7.25          2.86         1.86 o
   0  -7   4        815.21        830.86        14.91 o
   1  -7   4         51.67         49.60         3.86 o
   2  -7   4         82.95         82.85         5.01 o
   3  -7   4        159.02        128.06        10.59 o
   4  -7   4        150.76        130.74         6.88 o
   5  -7   4        151.14        140.01         9.02 o
   6  -7   4          0.06         -7.84         6.95 o
  -7  -6   4         10.59          9.18         6.19 o
  -6  -6   4          2.62          2.53         3.23 o
  -5  -6   4          0.48         -2.05         2.19 o
  -4  -6   4        148.60        148.52         4.99 o
  -3  -6   4         18.65         24.08         2.13 o
  -2  -6   4       1186.30       1186.07        14.19 o
  -1  -6   4       1179.15       1255.94        16.32 o
   0  -6   4       1424.47       1586.65        23.06 o
   1  -6   4        144.37        121.04         4.89 o
   2  -6   4         80.66         76.83         4.35 o
   3  -6   4        212.65        205.53         8.12 o
   4  -6   4        139.22        124.73         8.35 o
   5  -6   4        830.03        786.88        22.25 o
   6  -6   4        219.89        218.58        12.11 o
   7  -6   4          0.32         -5.80        15.19 o
  -7  -5   4        116.59        131.71        12.77 o
  -6  -5   4         19.51         26.33         4.39 o
  -5  -5   4        303.58        306.29         6.93 o
  -4  -5   4        108.24        104.13         3.65 o
  -3  -5   4        672.25        659.04        11.42 o
  -2  -5   4       2395.44       2443.64        26.82 o
  -1  -5   4        500.99        562.85         8.20 o
   0  -5   4        900.77        866.69        13.36 o
   1  -5   4         20.13         18.81         2.28 o
   2  -5   4        719.01        689.42        11.75 o
   3  -5   4         27.39         37.76         3.07 o
   4  -5   4        279.55        263.56         7.96 o
   5  -5   4          6.39          5.95         4.74 o
   6  -5   4         71.78         71.33         7.06 o
   7  -5   4          2.34         -4.78        13.49 o
  -7  -4   4         41.26         48.02         7.39 o
  -6  -4   4         62.50         66.58         4.41 o
  -5  -4   4        152.94        138.03         4.84 o
  -4  -4   4          1.06          2.81         1.53 o
  -3  -4   4        820.15        821.87        12.12 o
  -2  -4   4        337.73        369.81         6.15 o
  -1  -4   4       3412.85       3823.47        44.94 o
   0  -4   4        405.54        373.93         8.28 o
   1  -4   4         50.55         41.63         2.71 o
   2  -4   4          2.94          3.50         1.24 o
   3  -4   4        555.45        570.35        10.33 o
   4  -4   4       1767.29       1823.60        28.40 o
   5  -4   4         18.86         20.03         3.65 o
   6  -4   4          5.64         11.60         5.09 o
   7  -4   4          4.56        -13.10         9.73 o
  -7  -3   4         70.82         74.85         7.39 o
  -6  -3   4         11.07         13.20         3.20 o
  -5  -3   4        555.91        509.37        17.33 o
  -4  -3   4         31.61         34.20         2.36 o
  -3  -3   4        361.13        376.41         5.86 o
  -2  -3   4          0.58          0.46         0.87 o
  -1  -3   4        298.95        289.86         4.81 o
   0  -3   4        441.70        395.02         6.69 o
   1  -3   4       1065.96       1082.56        36.71 o
   2  -3   4        648.41        726.13        11.56 o
   3  -3   4        929.87        909.63        18.01 o
   4  -3   4         12.00          8.86         2.35 o
   5  -3   4        128.58        124.86         6.37 o
   6  -3   4          3.90          1.92         4.46 o
   7  -3   4          6.41          5.21         8.02 o
  -7  -2   4        113.32        126.23         8.93 o
  -6  -2   4         11.91         12.27         3.26 o
  -5  -2   4         41.20         47.99         3.17 o
  -4  -2   4         60.55         67.35         3.39 o
  -3  -2   4        161.19        159.61         3.46 o
  -2  -2   4        365.12        394.59         6.33 o
  -1  -2   4        277.28        296.03         6.60 o
   0  -2   4        930.88        899.79        14.70 o
   1  -2   4        592.28        577.83        10.74 o
   2  -2   4          3.22          0.60         0.91 o
   3  -2   4          7.78          4.64         1.33 o
   4  -2   4        168.97        188.22         4.94 o
   5  -2   4         21.52         19.98         3.19 o
   6  -2   4        129.74        128.81         9.48 o
   7  -2   4        121.57        122.96        14.58 o
  -7  -1   4        133.17        152.29         9.87 o
  -6  -1   4         20.06         33.14         3.92 o
  -5  -1   4        434.51        429.77         8.79 o
  -4  -1   4        134.72        142.91         4.35 o
  -3  -1   4          5.27          4.15         1.20 o
  -2  -1   4         11.80         13.97         1.43 o
  -1  -1   4        767.91        788.86        11.60 o
   0  -1   4       2701.72       2704.90        72.47 o
   1  -1   4       2117.34       2046.06        27.61 o
   2  -1   4        738.52        689.75         9.16 o
   3  -1   4         41.58         40.76         3.43 o
   4  -1   4         70.42         72.61         3.24 o
   5  -1   4          0.88          1.59         2.69 o
   6  -1   4         40.10         57.19         4.68 o
   7  -1   4          0.01         -1.06         8.26 o
  -7   0   4          3.49         15.88        10.59 o
  -6   0   4         47.70         55.23         4.86 o
  -5   0   4          0.61         -2.43         2.31 o
  -4   0   4        249.41        253.23         5.68 o
  -3   0   4        508.62        579.92         8.80 o
  -2   0   4        823.36        903.60        11.77 o
  -1   0   4         24.77         30.26         1.92 o
   0   0   4       2139.58       2223.02        43.54 o
   1   0   4          4.83          8.56         0.89 o
   2   0   4         72.31         77.92         3.62 o
   3   0   4         98.61        100.18         2.83 o
   4   0   4         21.06         21.51         2.01 o
   5   0   4        263.27        246.55        14.91 o
   6   0   4          4.15          6.39         2.97 o
   7   0   4         15.21         24.44         8.48 o
  -7   1   4        176.24        172.43        16.05 o
  -6   1   4          0.31          3.54         4.68 o
  -5   1   4        193.89        183.82         7.33 o
  -4   1   4         11.20         13.55         1.96 o
  -3   1   4        984.23       1047.80        14.23 o
  -2   1   4         69.05         67.01         2.37 o
  -1   1   4        189.62        213.07         5.12 o
   0   1   4        303.66        258.63         5.63 o
   1   1   4        302.51        269.81         6.22 o
   2   1   4          0.18          1.48         1.38 o
   3   1   4       1172.55       1257.30        19.97 o
   4   1   4         94.00        119.13         4.98 o
   5   1   4        278.03        256.55         6.57 o
   6   1   4         44.98         46.84         3.10 o
   7   1   4          2.53          1.87         3.42 o
  -7   2   4          1.29          1.04         9.39 o
  -6   2   4         24.90         27.62         5.52 o
  -5   2   4         21.74         24.65         3.94 o
  -4   2   4         80.46         77.43         4.62 o
  -3   2   4          4.64         10.50         1.77 o
  -2   2   4        458.76        509.82         8.65 o
  -1   2   4         10.47          6.45         1.07 o
   0   2   4       2289.45       2161.03        29.11 o
   1   2   4       4130.70       4130.64        68.15 o
   2   2   4        367.47        403.84         9.36 o
   3   2   4        691.36        722.55        12.75 o
   4   2   4        113.89        127.20         5.11 o
   5   2   4         57.88         65.32         3.44 o
   6   2   4        111.49        105.00         4.25 o
   7   2   4         26.56         13.62         5.55 o
  -6   3   4          0.42          1.56         8.86 o
  -5   3   4         77.64         80.54         6.10 o
  -4   3   4         42.70         53.16         4.02 o
  -3   3   4         37.30         43.39         3.10 o
  -2   3   4        102.52         77.18         2.91 o
  -1   3   4        597.81        592.76        11.46 o
   0   3   4        846.53        778.22        19.21 o
   1   3   4       5000.40       4941.40        65.60 o
   2   3   4         34.18         41.95         2.43 o
   3   3   4       2383.17       2449.69        35.65 o
   4   3   4        222.14        221.50         6.53 o
   5   3   4        258.38        217.76         7.38 o
   6   3   4         76.21         75.49         8.76 o
   7   3   4         11.87          8.61         5.57 o
  -6   4   4        123.40        137.34         9.49 o
  -5   4   4        276.60        257.65         8.98 o
  -4   4   4         55.75         69.44         4.68 o
  -3   4   4        368.30        369.87         7.99 o
  -2   4   4        731.80        681.14        11.20 o
  -1   4   4        749.69        803.04        14.84 o
   0   4   4       2779.63       2825.81        38.24 o
   1   4   4        245.37        263.45         5.08 o
   2   4   4       1759.14       1689.04        18.62 o
   3   4   4          0.04          4.22         1.70 o
   4   4   4         43.15         40.13         3.38 o
   5   4   4         55.22         64.03         5.08 o
   6   4   4          6.24          5.75         4.12 o
   7   4   4          0.62          1.39         6.36 o
  -6   5   4         83.23        110.26         8.31 o
  -5   5   4        297.89        281.18         9.66 o
  -4   5   4        196.53        182.49         6.77 o
  -3   5   4        215.41        209.08         5.33 o
  -2   5   4        145.52        158.80         3.85 o
  -1   5   4       1387.66       1271.08        25.79 o
   0   5   4        583.26        583.06        23.47 o
   1   5   4       1063.73       1096.40        16.19 o
   2   5   4        226.68        178.93         3.22 o
   3   5   4         38.62         39.78         2.19 o
   4   5   4        158.82        144.51         6.82 o
   5   5   4          0.29          0.81         2.48 o
   6   5   4          1.38          3.37         3.96 o
   7   5   4         50.49         54.41         8.87 o
  -6   6   4         81.68         92.01         8.40 o
  -5   6   4          2.06          1.69         4.77 o
  -4   6   4        158.95        155.36         6.76 o
  -3   6   4         32.46         30.50         5.26 o
  -2   6   4       1219.75       1227.75        23.56 o
  -1   6   4        147.39        147.31         4.39 o
   0   6   4         41.42         42.53         7.60 o
   1   6   4        278.38        260.54         5.58 o
   2   6   4        258.52        248.22         4.07 o
   3   6   4          5.99          5.57         1.12 o
   4   6   4         43.74         42.92         2.70 o
   5   6   4        268.01        259.21         6.06 o
   6   6   4         52.40         50.52         3.56 o
   7   6   4         12.01         19.43         8.10 o
  -6   7   4          3.68          0.32         9.36 o
  -5   7   4        232.09        211.39        10.32 o
  -4   7   4          1.90          3.67         3.56 o
  -3   7   4          4.56          5.63         2.35 o
  -2   7   4        173.70        176.80         6.32 o
  -1   7   4         23.99         19.53         2.26 o
   0   7   4         22.47         20.95         2.45 o
   1   7   4         32.71         26.94         2.33 o
   2   7   4        748.78        723.01         9.09 o
   3   7   4        247.00        228.81         4.24 o
   4   7   4        504.64        483.23         7.29 o
   5   7   4         63.15         66.86         3.80 o
   6   7   4        384.35        382.41         8.62 o
   7   7   4         58.96         59.81         6.92 o
  -6   8   4          4.44         16.56        15.71 o
  -5   8   4          8.17          9.99         6.08 o
  -4   8   4          4.68          6.55         3.96 o
  -3   8   4         58.45         56.51         4.33 o
  -2   8   4        178.21        159.10        16.82 o
  -1   8   4         22.76         26.46         4.61 o
   0   8   4         16.60         21.90         2.71 o
   1   8   4       2111.29       2297.89        32.82 o
   2   8   4         50.34         43.36         3.03 o
   3   8   4        208.91        206.06         4.19 o
   4   8   4        870.38        839.78        11.16 o
   5   8   4          6.76          5.85         2.78 o
   6   8   4        787.25        791.84        13.59 o
   7   8   4         53.45         55.79         9.17 o
  -5   9   4         27.90         23.19         8.11 o
  -4   9   4         96.23        102.87         7.43 o
  -3   9   4         26.01         22.78         3.29 o
  -2   9   4        250.45        235.50         8.54 o
  -1   9   4         31.98         27.83         5.98 o
   0   9   4         70.14         67.42         4.77 o
   1   9   4         14.37         18.68         2.43 o
   2   9   4         37.55         38.66         4.73 o
   3   9   4        880.70        887.84        11.46 o
   4   9   4         52.07         53.62         3.01 o
   5   9   4         49.04         46.48         3.52 o
   6   9   4          0.33          3.24         3.99 o
   7   9   4          1.68         -4.72         8.60 o
  -5  10   4        132.48        154.15        13.85 o
  -4  10   4         29.50         33.05         6.42 o
  -3  10   4         71.65         77.00         7.12 o
  -2  10   4        188.28        184.72         6.85 o
  -1  10   4        738.02        747.78        24.76 o
   0  10   4        715.69        745.64        17.16 o
   1  10   4        254.14        259.11         7.12 o
   2  10   4        156.09        153.71         5.60 o
   3  10   4          0.82          2.87         1.95 o
   4  10   4         79.84         80.97         3.59 o
   5  10   4         34.43         28.71         3.24 o
   6  10   4         25.95         30.36         5.52 o
   7  10   4          5.00          4.95        12.12 o
  -4  11   4         23.73         27.67         7.38 o
  -3  11   4         51.88         49.13         4.74 o
  -2  11   4          0.17         -5.98         5.80 o
  -1  11   4          5.87          8.11         3.61 o
   0  11   4        960.35        984.43        21.00 o
   1  11   4        193.14        193.67         9.20 o
   2  11   4         18.16         17.04         3.11 o
   3  11   4         17.50         14.55         1.97 o
   4  11   4          6.42          5.52         2.51 o
   5  11   4         17.12         17.94         2.96 o
   6  11   4        114.98        125.91         7.02 o
   7  11   4          1.07          4.10        12.46 o
  -4  12   4        167.35        201.46        24.41 o
  -3  12   4          0.31         -3.86         4.36 o
  -2  12   4        233.66        207.77        16.22 o
  -1  12   4          4.61          7.15         3.94 o
   0  12   4          0.03         -2.70         3.80 o
   1  12   4          5.74          1.29         3.69 o
   2  12   4         15.16         17.25         3.41 o
   3  12   4         22.30         27.91         3.89 o
   4  12   4         36.98         26.89         3.15 o
   5  12   4        172.72        173.34         7.00 o
   6  12   4          0.08          2.63         5.85 o
   7  12   4          1.14         -5.46        13.83 o
  -3  13   4         70.54         71.02        12.80 o
  -2  13   4        114.21        115.41        14.17 o
  -1  13   4         25.63         29.94         5.99 o
   0  13   4         57.09         47.94         5.71 o
   1  13   4         53.01         47.84         4.97 o
   2  13   4         29.46         22.31         4.68 o
   3  13   4          1.17          3.45         4.11 o
   4  13   4        171.40        180.96         7.22 o
   5  13   4         92.85         98.38        10.04 o
   6  13   4         13.48         29.76         7.34 o
  -3  14   4          0.02         -1.37        13.66 o
  -2  14   4         26.24         28.34         9.22 o
  -1  14   4         99.40         91.96         8.94 o
   0  14   4         25.19         27.65         6.39 o
   1  14   4         56.86         53.49         5.62 o
   2  14   4         26.04         23.50         4.97 o
   3  14   4         96.64        105.35         9.62 o
   4  14   4         37.48         45.71         8.72 o
   5  14   4        105.13        119.06        12.81 o
  -2  15   4        296.64        313.28        24.07 o
  -1  15   4         11.22         15.71        11.78 o
   0  15   4         14.21         13.49         9.90 o
   1  15   4         28.32         30.03         7.34 o
   2  15   4         23.05         28.39         6.50 o
   3  15   4        113.82        120.22         9.27 o
   4  15   4         64.61         43.90         8.33 o
   5  15   4         28.00         34.53        10.07 o
  -1  16   4          0.01         -5.98        13.83 o
   0  16   4          7.07         31.58        12.63 o
   1  16   4          0.81         -3.04         8.43 o
   2  16   4          3.86          5.24         7.00 o
   3  16   4          0.33         -8.19         8.49 o
   4  16   4         60.14         34.96        11.69 o
  -3 -16   5         16.51          7.51        15.37 o
  -2 -16   5        144.90        168.51        22.54 o
  -1 -16   5         10.77         17.58        11.10 o
   0 -16   5         65.48         72.39        12.46 o
  -4 -15   5        101.35         96.97        18.27 o
  -3 -15   5        107.16        121.04        15.88 o
  -2 -15   5          0.35        -17.24         9.39 o
  -1 -15   5         22.83         13.25         7.87 o
   0 -15   5          2.29         15.71         8.19 o
   1 -15   5         31.45         39.27         9.05 o
   2 -15   5         72.36         54.12        10.93 o
  -5 -14   5         17.03         30.66        11.01 o
  -4 -14   5         72.72         83.88        12.33 o
  -3 -14   5        124.60        134.06         9.39 o
  -2 -14   5         69.83         70.95         5.57 o
  -1 -14   5          7.40         12.51         3.81 o
   0 -14   5        131.01        119.67         7.99 o
   1 -14   5         40.67         41.40         5.65 o
   2 -14   5         11.57         20.32         8.19 o
   3 -14   5         48.36         50.12         9.28 o
  -5 -13   5         11.64          8.74         7.32 o
  -4 -13   5         18.75         25.51         4.80 o
  -3 -13   5          1.88         -0.86         5.32 o
  -2 -13   5         40.72         43.65         5.63 o
  -1 -13   5        241.04        245.63         7.34 o
   0 -13   5         37.64         42.80         5.66 o
   1 -13   5         23.21         23.02         4.21 o
   2 -13   5         40.11         36.13         5.33 o
   3 -13   5          3.11          3.04         5.60 o
   4 -13   5          0.91         25.10        18.95 o
  -5 -12   5         10.94         17.40         6.75 o
  -4 -12   5         31.56         32.52         5.83 o
  -3 -12   5        346.56        337.79         9.23 o
  -2 -12   5          0.59          2.81         5.32 o
  -1 -12   5        620.16        652.68        13.44 o
   0 -12   5        118.83        117.83         5.93 o
   1 -12   5          2.14         -0.64         3.23 o
   2 -12   5        144.54        149.85         7.56 o
   3 -12   5         71.57         64.22         6.81 o
   4 -12   5        295.39        287.13        28.00 o
  -6 -11   5         67.18         78.68        10.90 o
  -5 -11   5         88.47         94.31         7.22 o
  -4 -11   5        231.28        214.77         7.77 o
  -3 -11   5         65.87         72.47         5.75 o
  -2 -11   5         88.38         84.31         4.80 o
  -1 -11   5         38.77         37.40         3.56 o
   0 -11   5         36.41         34.87         3.40 o
   1 -11   5         57.40         66.23         5.15 o
   2 -11   5          8.97          5.85         3.27 o
   3 -11   5          1.96         -1.79         4.75 o
   4 -11   5         47.33         56.48         7.73 o
   5 -11   5          0.04        -12.29        17.76 o
  -6 -10   5         65.92         69.97         8.88 o
  -5 -10   5        133.74        136.24         7.43 o
  -4 -10   5         59.81         59.21         6.32 o
  -3 -10   5        159.47        169.00         5.24 o
  -2 -10   5        653.05        625.39        11.71 o
  -1 -10   5         12.45         10.92         2.36 o
   0 -10   5          0.40          2.83         2.12 o
   1 -10   5         44.08         46.62         5.56 o
   2 -10   5          0.22          1.15         5.98 o
   3 -10   5         61.56         60.39         5.29 o
   4 -10   5         47.17         65.08         7.60 o
   5 -10   5          6.20         15.94        10.05 o
  -6  -9   5         84.49         94.16         7.09 o
  -5  -9   5          0.32          1.58         3.64 o
  -4  -9   5        131.66        118.44         5.56 o
  -3  -9   5          0.39          0.91         1.89 o
  -2  -9   5        326.22        299.33         5.78 o
  -1  -9   5        456.40        477.78         9.86 o
   0  -9   5          0.02         -0.71         1.70 o
   1  -9   5        132.23        117.91         7.43 o
   2  -9   5        154.33        172.03        15.71 o
   3  -9   5         98.88         93.83         6.24 o
   4  -9   5        145.77        148.62         9.80 o
   5  -9   5         25.07         20.20        11.74 o
   6  -9   5          0.24         -4.61        14.85 o
  -7  -8   5          0.03         -3.43        10.08 o
  -6  -8   5         37.75         53.47         5.62 o
  -5  -8   5         10.52         14.50         3.64 o
  -4  -8   5         18.10         11.90         2.75 o
  -3  -8   5        231.53        217.51         9.83 o
  -2  -8   5          1.80          4.05         1.40 o
  -1  -8   5        430.97        417.67         9.04 o
   0  -8   5        115.98        116.01         4.17 o
   1  -8   5       1490.20       1529.85        59.47 o
   2  -8   5        116.66        120.58         7.68 o
   3  -8   5        109.11        112.47         6.59 o
   4  -8   5         25.54         43.33         6.95 o
   5  -8   5        179.43        165.37        10.63 o
   6  -8   5        109.24        128.56        15.88 o
  -7  -7   5        243.99        238.53        22.88 o
  -6  -7   5        111.32        128.98         7.86 o
  -5  -7   5        165.36        159.81         6.71 o
  -4  -7   5        207.25        210.78         6.21 o
  -3  -7   5          2.35          4.53         1.79 o
  -2  -7   5        417.21        410.85         6.51 o
  -1  -7   5        165.91        161.65         4.83 o
   0  -7   5        495.50        483.26        10.86 o
   1  -7   5        165.83        152.79         6.66 o
   2  -7   5          0.33         -3.21         2.28 o
   3  -7   5        117.72        123.56         5.45 o
   4  -7   5         53.31         53.62         4.88 o
   5  -7   5        102.95         88.56         8.24 o
   6  -7   5        157.11        142.54        10.64 o
  -7  -6   5         16.98         32.86         9.58 o
  -6  -6   5        278.59        287.99         9.43 o
  -5  -6   5        567.30        578.20        11.39 o
  -4  -6   5        237.90        191.88         8.80 o
  -3  -6   5        515.94        494.50         8.62 o
  -2  -6   5        221.29        224.49         4.39 o
  -1  -6   5       1647.03       1645.10        20.93 o
   0  -6   5        115.91        123.58         3.71 o
   1  -6   5         69.19         67.00         4.04 o
   2  -6   5        410.21        409.39        10.14 o
   3  -6   5          2.95          0.75         2.13 o
   4  -6   5          1.48          0.27         2.89 o
   5  -6   5         92.02         88.10        10.75 o
   6  -6   5         53.30         52.82         7.14 o
  -7  -5   5          0.62         -0.32         6.38 o
  -6  -5   5        551.86        560.73        11.19 o
  -5  -5   5          9.04          9.27         3.26 o
  -4  -5   5        834.08        793.69        12.77 o
  -3  -5   5        119.72        126.33         3.95 o
  -2  -5   5         13.64         18.45         1.65 o
  -1  -5   5         83.40         82.41         2.62 o
   0  -5   5         64.82         59.58         2.51 o
   1  -5   5         21.01         18.20         2.29 o
   2  -5   5        148.48        154.19         4.59 o
   3  -5   5        887.32        891.68        15.00 o
   4  -5   5       1084.48       1097.39        23.12 o
   5  -5   5         30.14         29.70         4.64 o
   6  -5   5        164.03        170.70        10.12 o
   7  -5   5          4.00         -0.85        12.98 o
  -7  -4   5        348.21        326.01        12.78 o
  -6  -4   5        180.10        157.87         6.52 o
  -5  -4   5          1.24          3.53         2.30 o
  -4  -4   5         35.17         32.87         4.31 o
  -3  -4   5          3.76          4.52         1.41 o
  -2  -4   5          1.63          3.20         1.10 o
  -1  -4   5        219.80        213.43         4.18 o
   0  -4   5         17.73         19.19         1.63 o
   1  -4   5        185.60        173.06         8.62 o
   2  -4   5        996.65       1014.05        15.71 o
   3  -4   5         29.27         26.10         2.50 o
   4  -4   5        311.76        283.26        12.11 o
   5  -4   5         99.65        113.17         7.97 o
   6  -4   5         17.82          8.01         5.39 o
   7  -4   5         42.46         45.24        10.76 o
  -7  -3   5          3.67          5.14         6.50 o
  -6  -3   5         14.10         16.39         3.48 o
  -5  -3   5         93.85         94.13         4.43 o
  -4  -3   5         79.85         72.04         3.25 o
  -3  -3   5        920.58        938.30        13.48 o
  -2  -3   5         88.80        105.11         2.94 o
  -1  -3   5       3338.22       3753.71        51.25 o
   0  -3   5        185.29        184.43         4.05 o
   1  -3   5        161.63        205.61         9.05 o
   2  -3   5       2939.38       3136.47        42.71 o
   3  -3   5          0.20          1.53         1.47 o
   4  -3   5       2406.19       2429.35        36.07 o
   5  -3   5          1.04          4.14         3.13 o
   6  -3   5          0.57         -3.72         6.83 o
   7  -3   5          0.04         -9.24         7.77 o
  -7  -2   5         47.58         52.59         7.21 o
  -6  -2   5         92.70         91.95         4.99 o
  -5  -2   5         91.44         91.73         4.24 o
  -4  -2   5       1292.15       1298.43        16.11 o
  -3  -2   5         14.41         16.77         1.47 o
  -2  -2   5        580.76        558.79         8.33 o
  -1  -2   5        249.89        233.58         4.85 o
   0  -2   5       3251.89       3343.71        45.04 o
   1  -2   5       3335.41       3532.58        47.23 o
   2  -2   5        382.57        372.73         6.58 o
   3  -2   5        552.52        505.32        18.18 o
   4  -2   5        243.97        238.83         6.31 o
   5  -2   5         27.78         29.56         3.36 o
   6  -2   5        117.20        113.46         7.32 o
   7  -2   5         13.27          9.83         8.80 o
  -7  -1   5        123.03        132.99        10.83 o
  -6  -1   5        215.61        214.82         7.60 o
  -5  -1   5        278.77        276.76         8.18 o
  -4  -1   5       1304.06       1319.72        18.11 o
  -3  -1   5       1082.09       1086.12        14.57 o
  -2  -1   5       3845.35       4338.98        94.16 o
  -1  -1   5        139.71        146.23         3.11 o
   0  -1   5        205.64        160.44         3.37 o
   1  -1   5          0.01          2.87         0.84 o
   2  -1   5       1213.21       1235.07        19.67 o
   3  -1   5        293.86        299.84         6.17 o
   4  -1   5        135.83        123.57         3.85 o
   5  -1   5         24.83         23.99         2.62 o
   6  -1   5          1.30          4.68         3.14 o
   7  -1   5         84.60         77.40         6.49 o
  -7   0   5          1.82         31.41        10.93 o
  -6   0   5         33.81         38.55         5.21 o
  -5   0   5        206.83        214.74         6.21 o
  -4   0   5          0.10          1.10         1.65 o
  -3   0   5        989.73        977.73        13.26 o
  -2   0   5        305.59        344.69         9.48 o
  -1   0   5       2033.02       2272.05        51.64 o
   0   0   5        551.77        557.80        27.66 o
   1   0   5        359.15        335.07         5.81 o
   2   0   5        318.27        293.82         7.67 o
   3   0   5        186.82        157.10         5.97 o
   4   0   5        147.17        153.92         5.58 o
   5   0   5        182.30        182.11         7.08 o
   6   0   5         91.72         93.60         5.27 o
   7   0   5         20.46         30.37         6.38 o
  -6   1   5        285.61        270.19        12.02 o
  -5   1   5         22.85         32.01         3.80 o
  -4   1   5        119.50        126.29         5.05 o
  -3   1   5         36.35         47.89         3.60 o
  -2   1   5         83.17         86.34         3.89 o
  -1   1   5         19.44         19.10         1.80 o
   0   1   5        225.78        247.84         4.10 o
   1   1   5        738.67        672.14        18.44 o
   2   1   5         31.97         31.82         2.71 o
   3   1   5        248.01        239.30         7.48 o
   4   1   5          0.51          2.28         1.94 o
   5   1   5        184.07        179.71         7.01 o
   6   1   5        241.15        239.86         9.54 o
   7   1   5         37.11         42.41         6.29 o
  -6   2   5          2.27          3.79         5.03 o
  -5   2   5         36.28         43.08         4.39 o
  -4   2   5          9.33          9.38         2.51 o
  -3   2   5          1.03          4.12         1.62 o
  -2   2   5         89.24         97.31         4.18 o
  -1   2   5         15.98         20.17         1.89 o
   0   2   5       1099.80       1095.12        15.28 o
   1   2   5        355.93        327.79         7.36 o
   2   2   5       2348.35       2360.63        41.11 o
   3   2   5        118.10        107.49         4.17 o
   4   2   5       1078.72       1121.57        19.25 o
   5   2   5         86.48         80.75         5.42 o
   6   2   5        102.23         88.67         6.86 o
   7   2   5        270.78        278.19        18.53 o
  -6   3   5         11.18         12.12         5.70 o
  -5   3   5         12.97          9.45         3.70 o
  -4   3   5          0.09          0.78         2.48 o
  -3   3   5        712.66        720.36        12.50 o
  -2   3   5         65.82         63.99         2.57 o
   0   3   5        598.06        624.88         9.20 o
   1   3   5          3.56          4.49         1.26 o
   2   3   5        621.06        644.53        13.52 o
   3   3   5        233.48        243.96         6.21 o
   4   3   5        269.63        247.35         7.13 o
   5   3   5          2.40          4.23         2.62 o
   6   3   5          6.61          7.16         4.03 o
   7   3   5         74.87         60.99         7.02 o
  -6   4   5        291.11        292.39        12.10 o
  -5   4   5         33.74         38.81         5.08 o
  -4   4   5        915.46        872.61        15.76 o
  -3   4   5          0.11         -0.10         1.74 o
  -2   4   5        280.27        257.79         5.51 o
  -1   4   5       2337.59       2580.29        35.40 o
   0   4   5        947.80        905.43        16.05 o
   1   4   5        882.94        906.89        16.66 o
   2   4   5       2439.40       2478.79        29.85 o
   3   4   5          0.71          1.20         1.40 o
   4   4   5         80.89         84.67         4.55 o
   5   4   5          9.72         12.02         3.03 o
   6   4   5          5.91         12.84         5.16 o
   7   4   5         47.27         45.66         6.94 o
  -6   5   5          9.50         18.06         8.96 o
  -5   5   5          5.88         22.52         4.63 o
  -4   5   5        248.63        227.56         6.61 o
  -3   5   5         36.09         34.91         3.00 o
  -2   5   5        229.10        230.19         5.22 o
  -1   5   5        262.67        243.25         4.20 o
   0   5   5         59.01         79.87         7.60 o
   1   5   5          1.69          4.98         1.25 o
   2   5   5       1107.36       1127.80        14.70 o
   3   5   5          6.25         -0.05         1.07 o
   4   5   5         61.82         55.21         4.03 o
   5   5   5        342.35        312.76         9.12 o
   6   5   5         19.16         21.05         4.36 o
   7   5   5         86.28         91.40         7.71 o
  -6   6   5        105.60        121.64        10.92 o
  -5   6   5         52.51         48.23         5.69 o
  -4   6   5         74.90         79.53         5.56 o
  -3   6   5         51.95         55.36         3.69 o
  -2   6   5        298.65        301.52         6.82 o
  -1   6   5        147.76        141.22         3.24 o
   0   6   5          0.02         -1.11         1.45 o
   1   6   5          0.56          3.47         1.56 o
   2   6   5        338.85        352.66         5.25 o
   3   6   5         25.80         24.81         1.61 o
   4   6   5         82.34         84.22         4.69 o
   5   6   5         72.31         63.38         5.17 o
   6   6   5         13.92         14.05         4.48 o
   7   6   5         76.28         82.96         7.86 o
  -6   7   5          0.03         17.58        14.17 o
  -5   7   5         11.07         16.67         6.98 o
  -4   7   5         59.74         69.55         5.19 o
  -3   7   5          0.54          1.96         2.40 o
  -2   7   5        361.19        335.27         9.10 o
  -1   7   5        566.46        518.47        11.59 o
   0   7   5         44.09         37.07         3.43 o
   1   7   5        205.64        189.51         6.09 o
   2   7   5        364.56        387.93         5.73 o
   3   7   5        102.11         99.84         2.86 o
   4   7   5         93.48         87.05         2.97 o
   5   7   5         30.09         28.22         4.70 o
   6   7   5         53.42         48.35         5.47 o
   7   7   5        137.60        132.89        10.35 o
  -5   8   5         44.04         53.50         7.12 o
  -4   8   5          1.13          2.02         4.14 o
  -3   8   5        175.63        185.77        12.98 o
  -2   8   5        454.98        446.12        10.95 o
  -1   8   5        133.09        137.59         5.62 o
   0   8   5       1138.25       1143.98        22.02 o
   1   8   5        383.39        392.22         9.95 o
   2   8   5         78.40         67.72         2.97 o
   3   8   5         59.48         68.45         2.72 o
   4   8   5        520.55        483.66         7.40 o
   5   8   5         67.24         64.25         3.80 o
   6   8   5        116.46        120.00         9.53 o
   7   8   5         41.44         33.71         9.11 o
  -5   9   5          5.82         20.68         8.72 o
  -4   9   5         38.49         35.73         7.23 o
  -3   9   5        237.94        235.18         7.46 o
  -2   9   5          0.01         -1.96         2.35 o
  -1   9   5        313.56        299.74        32.18 o
   0   9   5         45.41         57.05         4.81 o
   1   9   5        356.75        352.81         9.78 o
   2   9   5         38.78         35.52         3.07 o
   3   9   5          0.30          2.14         1.40 o
   4   9   5          6.93          4.97         1.84 o
   5   9   5          0.88         -2.57         2.89 o
   6   9   5         10.92          0.32         4.48 o
   7   9   5         38.68         40.46        12.63 o
  -4  10   5          9.15          8.22         5.60 o
  -3  10   5         13.61         11.63         5.91 o
  -2  10   5         23.34         18.29         3.04 o
  -1  10   5       1241.87       1311.29        25.95 o
   0  10   5        274.14        263.10        15.62 o
   1  10   5          1.73          1.11         6.40 o
   2  10   5          8.74          5.75         2.45 o
   3  10   5         87.87         89.31         3.64 o
   4  10   5        237.25        207.69         5.04 o
   5  10   5         17.31         11.49         3.03 o
   6  10   5         55.98         50.43         5.17 o
   7  10   5         13.36         26.63        13.66 o
  -4  11   5         41.87         57.95         7.67 o
  -3  11   5        107.18         93.26         6.57 o
  -2  11   5         95.92         78.53        10.24 o
  -1  11   5          6.69          8.91         3.77 o
   0  11   5        180.31        192.07         8.49 o
   1  11   5         51.49         52.25        12.46 o
   2  11   5        126.46        139.05        12.57 o
   3  11   5         83.08         83.39         5.57 o
   4  11   5        100.45         99.06         5.39 o
   5  11   5         11.29         15.59         3.31 o
   6  11   5         55.06         56.79         4.86 o
   7  11   5         31.69         22.71        14.17 o
  -4  12   5         22.91         14.34        14.68 o
  -3  12   5          3.75         -6.66         9.39 o
  -2  12   5        281.96        273.70        15.54 o
  -1  12   5          0.13         -6.11         6.74 o
   0  12   5         33.04         34.10         5.15 o
   1  12   5        536.79        552.61        14.97 o
   2  12   5        516.16        536.61        12.06 o
   3  12   5        299.52        304.25         9.02 o
   4  12   5         49.81         56.16         5.37 o
   5  12   5         63.17         62.58         6.63 o
   6  12   5        149.15        158.73        11.23 o
   7  12   5         33.64         54.80        14.68 o
  -3  13   5          0.07        -11.27        11.95 o
  -2  13   5         28.25         32.71         6.52 o
  -1  13   5         22.96         17.10         6.17 o
   0  13   5         70.76         83.24        15.96 o
   1  13   5         25.42         31.95         5.60 o
   2  13   5          1.51          5.90         6.06 o
   3  13   5          2.79          1.64         4.77 o
   4  13   5         57.13         59.07         4.26 o
   5  13   5          7.05         11.58         4.18 o
   6  13   5          6.30          5.63         9.90 o
  -3  14   5         14.86         28.00         9.89 o
  -2  14   5         65.52         62.32        11.78 o
  -1  14   5        245.26        236.73        26.63 o
   0  14   5         49.42         56.30         7.46 o
   1  14   5          2.98          2.34         5.88 o
   2  14   5        140.36        153.81        14.04 o
   3  14   5         21.49         13.66         6.44 o
   4  14   5          4.01         13.88         5.46 o
   5  14   5          0.08         -0.66         5.84 o
  -2  15   5          1.48         16.56        14.34 o
  -1  15   5          9.39         15.54        11.95 o
   0  15   5          9.55          7.33         7.60 o
   1  15   5          0.26         11.19         7.00 o
   2  15   5          8.32         27.12         9.09 o
   3  15   5        149.15        134.65        13.59 o
   4  15   5         13.13         10.42         7.90 o
   5  15   5         12.26         15.63        12.63 o
  -1  16   5          4.47         31.76        15.19 o
   0  16   5          3.05          0.00        13.32 o
   1  16   5          1.55          1.04         9.11 o
   2  16   5        157.63        209.82        37.47 o
   3  16   5         76.16         84.87        10.79 o
   4  16   5         34.08         20.45        10.01 o
   3  17   5         25.28         57.36        18.95 o
  -2 -16   6          0.10          0.51        13.15 o
  -1 -16   6          0.48        -22.88        11.44 o
   0 -16   6          0.09         -2.22        11.61 o
  -4 -15   6         22.73         63.51        18.44 o
  -3 -15   6         32.39         24.93        14.17 o
  -2 -15   6          5.15         11.95        11.61 o
  -1 -15   6          4.58          5.98         9.39 o
   0 -15   6          1.68         15.19         9.05 o
   1 -15   6         12.00         14.00         9.22 o
   2 -15   6         14.30         -8.02        10.59 o
  -4 -14   6         24.99          3.76        14.85 o
  -3 -14   6        266.75        309.51        22.34 o
  -2 -14   6          2.68          0.33         5.35 o
  -1 -14   6         10.83          0.53         5.25 o
   0 -14   6        390.92        383.09        11.77 o
   1 -14   6          0.94         -0.41         5.38 o
   2 -14   6        409.74        487.25        21.34 o
   3 -14   6         11.55         12.29        10.59 o
  -5 -13   6         22.19        -10.41        18.10 o
  -4 -13   6         28.00         26.52         9.11 o
  -3 -13   6        161.19        162.85         8.66 o
  -2 -13   6          9.64          9.15         3.99 o
  -1 -13   6         60.42         60.31         7.04 o
   0 -13   6         16.62         11.95         4.09 o
   1 -13   6         89.72         91.10         6.62 o
   2 -13   6         32.10         48.46         5.88 o
   3 -13   6          0.10          0.79         7.88 o
  -5 -12   6        104.82        100.85         9.37 o
  -4 -12   6        737.65        735.80        14.43 o
  -3 -12   6         48.37         55.11         5.02 o
  -2 -12   6        201.21        202.15         7.15 o
  -1 -12   6          0.78          7.58         3.06 o
   0 -12   6        225.64        238.56         8.03 o
   1 -12   6         63.70         63.30         5.48 o
   2 -12   6          1.84          4.40         4.24 o
   3 -12   6          8.02          9.33         6.53 o
   4 -12   6         41.16         33.61        11.57 o
  -6 -11   6         52.98         55.83        17.58 o
  -5 -11   6        271.57        267.82        16.76 o
  -4 -11   6         12.27         11.79         4.02 o
  -3 -11   6         22.17         28.66         3.36 o
  -2 -11   6        109.47        107.70         5.35 o
  -1 -11   6        206.13        196.76         8.99 o
   0 -11   6          0.90         -0.32         2.64 o
   1 -11   6        127.01        117.89         6.03 o
   2 -11   6         59.93         54.19         4.93 o
   3 -11   6         16.73         17.87         5.42 o
   4 -11   6         15.17         15.74         9.23 o
  -6 -10   6        108.03        103.45        11.81 o
  -5 -10   6        302.05        318.30        10.84 o
  -4 -10   6          2.48          4.17         3.27 o
  -3 -10   6         23.70         20.38         2.80 o
  -2 -10   6          6.05          7.43         2.52 o
  -1 -10   6         28.05         29.67         7.36 o
   0 -10   6         94.89        111.86         5.12 o
   1 -10   6         67.10         71.54         4.66 o
   2 -10   6         20.13         16.64         4.57 o
   3 -10   6         47.98         49.02         5.16 o
   4 -10   6        110.16        113.79         9.12 o
   5 -10   6         11.46         -6.00        19.97 o
  -6  -9   6         51.73         75.84        10.49 o
  -5  -9   6          1.33         -2.18         3.91 o
  -4  -9   6         32.97         40.60         3.82 o
  -3  -9   6        203.91        233.77         7.18 o
  -2  -9   6        449.20        429.97         7.79 o
  -1  -9   6        526.36        514.37        10.58 o
   0  -9   6        110.27        101.55         4.57 o
   1  -9   6          2.73          4.74         2.25 o
   2  -9   6        856.49        830.81        19.07 o
   3  -9   6         32.27         47.24         4.69 o
   4  -9   6         66.43         65.63         6.13 o
   5  -9   6         56.46         68.84         8.03 o
  -6  -8   6         49.11         73.47         9.75 o
  -5  -8   6        317.89        318.87         9.17 o
  -4  -8   6        143.97        115.26         6.11 o
  -3  -8   6        265.64        309.59         6.96 o
  -2  -8   6          3.01          5.87         1.59 o
  -1  -8   6        584.77        574.13        11.05 o
   0  -8   6        900.41        903.27        15.25 o
   1  -8   6        304.63        338.32         8.64 o
   2  -8   6        239.04        210.69         8.21 o
   3  -8   6          1.76          0.04         2.91 o
   4  -8   6         81.01         96.28         8.87 o
   5  -8   6        217.29        219.14        13.78 o
   6  -8   6         29.68         39.44        13.49 o
  -7  -7   6         19.29         52.07        17.76 o
  -6  -7   6        216.74        226.39         9.95 o
  -5  -7   6          2.99          1.45         3.60 o
  -4  -7   6        579.13        597.62        10.93 o
  -3  -7   6       1274.96       1079.67        15.74 o
  -2  -7   6         43.34         44.70         2.54 o
  -1  -7   6        266.40        246.42         7.77 o
   0  -7   6        274.61        255.69         6.12 o
   1  -7   6        109.90        107.72         6.72 o
   2  -7   6        200.42        166.36         6.82 o
   3  -7   6        822.55        819.10        15.06 o
   4  -7   6          9.13         13.35         4.41 o
   5  -7   6         56.54         59.80         6.12 o
   6  -7   6          0.74         -6.19         8.77 o
  -7  -6   6          1.02         17.85        10.62 o
  -6  -6   6         91.70        112.93         7.33 o
  -5  -6   6         95.29        103.32         6.31 o
  -4  -6   6          0.09         -0.12         2.08 o
  -3  -6   6         52.58         75.23         4.29 o
  -2  -6   6        243.56        243.77         4.70 o
  -1  -6   6        385.87        383.37         7.95 o
   0  -6   6        131.10        128.62         4.02 o
   1  -6   6        101.06        108.34         5.07 o
   2  -6   6          6.04          9.01         2.05 o
   3  -6   6          3.25         14.96         2.46 o
   4  -6   6         51.85         52.26         5.29 o
   5  -6   6         18.81         19.90         4.44 o
   6  -6   6          9.16         -1.45         6.20 o
  -7  -5   6         30.03         28.11        10.32 o
  -6  -5   6        126.02        128.65         7.66 o
  -5  -5   6          0.18          5.80         3.30 o
  -4  -5   6          8.30         15.43         3.30 o
  -3  -5   6         13.44         17.71         1.90 o
  -2  -5   6          0.25          0.22         1.13 o
  -1  -5   6        382.34        358.89         7.32 o
   0  -5   6        813.30        868.60        13.82 o
   1  -5   6         31.68         32.19         3.06 o
   2  -5   6         19.85         21.76         2.22 o
   3  -5   6         23.27         26.43         2.83 o
   4  -5   6         11.81          9.21         5.04 o
   5  -5   6         11.67         14.68         4.71 o
   6  -5   6          1.51         -3.61         5.46 o
  -7  -4   6          1.16         -1.09         9.64 o
  -6  -4   6         34.19         40.20         5.42 o
  -5  -4   6          5.05          4.27         3.38 o
  -4  -4   6          6.44         14.23         2.31 o
  -3  -4   6        401.24        382.90         7.18 o
  -2  -4   6        107.01        109.40         3.20 o
  -1  -4   6       1477.14       1485.66        19.03 o
   0  -4   6        611.58        645.25        10.63 o
   1  -4   6       1212.69       1186.89        21.61 o
   2  -4   6        447.36        490.29         8.96 o
   3  -4   6        111.26        108.28         4.18 o
   4  -4   6          0.75         -0.40         2.58 o
   5  -4   6        443.41        442.92        10.97 o
   6  -4   6         93.01        102.12         7.74 o
  -7  -3   6         13.83         25.57         9.58 o
  -6  -3   6         48.16         57.27         4.32 o
  -5  -3   6         10.21         12.13         2.49 o
  -4  -3   6         62.76         62.06         5.03 o
  -3  -3   6         42.41         42.83         2.67 o
  -2  -3   6        274.96        254.90         4.95 o
  -1  -3   6        555.86        616.92        10.28 o
   0  -3   6        100.79        100.87         3.06 o
   1  -3   6         22.61         17.46         1.64 o
   2  -3   6        154.97        142.07         3.90 o
   3  -3   6          3.14          5.04         1.66 o
   4  -3   6         22.26         26.41         3.31 o
   5  -3   6        165.18        162.82         7.11 o
   6  -3   6         18.42         15.75         5.86 o
   7  -3   6         24.48         26.63         9.22 o
  -7  -2   6         35.56         37.39        15.19 o
  -6  -2   6        335.51        312.60         7.96 o
  -5  -2   6        186.70        186.60         5.99 o
  -4  -2   6         19.61         23.56         2.94 o
  -3  -2   6        718.91        732.49        11.12 o
  -2  -2   6        127.27        129.44         3.23 o
  -1  -2   6       1333.78       1425.34        20.89 o
   0  -2   6        442.58        436.56         9.17 o
   1  -2   6         18.55         19.95         1.61 o
   2  -2   6        301.55        325.23         6.14 o
   3  -2   6         12.08         12.69         1.61 o
   4  -2   6         78.20         66.27         4.32 o
   5  -2   6         10.66         14.06         2.81 o
   6  -2   6          1.05          3.91         3.68 o
   7  -2   6          7.17         13.08         6.35 o
  -7  -1   6         44.85         48.83        17.07 o
  -6  -1   6          7.59         11.86         3.60 o
  -5  -1   6         20.71         23.54         2.87 o
  -4  -1   6         19.63         25.45         2.21 o
  -3  -1   6        316.20        327.17         6.98 o
  -2  -1   6          0.93         -0.32         0.94 o
  -1  -1   6          0.01         -0.26         0.86 o
   0  -1   6         21.34         18.86         1.51 o
   1  -1   6         81.73         79.43         2.54 o
   2  -1   6        110.23        127.17         2.84 o
   3  -1   6         23.17         24.45         1.69 o
   4  -1   6          3.31          3.29         1.44 o
   5  -1   6         23.33         27.05         3.60 o
   6  -1   6         31.37         32.87         3.72 o
   7  -1   6          5.42         -0.68        11.52 o
  -6   0   6          8.23         12.38         4.69 o
  -5   0   6        122.15        124.85         6.24 o
  -4   0   6         50.43         49.37         2.97 o
  -3   0   6        271.30        277.03         4.87 o
  -2   0   6         60.53         64.50         3.60 o
  -1   0   6        326.22        315.95        17.24 o
   0   0   6        387.53        322.14         6.76 o
   1   0   6       1403.90       1465.58        20.78 o
   2   0   6       1917.56       1956.55        27.52 o
   3   0   6        255.43        287.89         8.51 o
   4   0   6        242.13        224.25         6.92 o
   5   0   6         95.11         95.26         5.76 o
   6   0   6          0.02          6.61         4.06 o
   7   0   6        110.01        104.78         9.53 o
  -6   1   6         59.82         73.46         6.27 o
  -5   1   6          2.19          3.69         3.18 o
  -4   1   6        220.30        205.78         6.03 o
  -3   1   6         74.56         56.19         4.59 o
  -2   1   6         34.39         42.43         3.24 o
  -1   1   6       2248.56       2389.44        41.04 o
   0   1   6        331.92        312.13         5.15 o
   1   1   6       2939.20       2964.19        73.67 o
   2   1   6        865.96        810.67        16.42 o
   3   1   6          2.45          2.00         1.75 o
   4   1   6        280.77        262.47         7.38 o
   5   1   6          0.70          2.86         3.03 o
   6   1   6         39.89         39.15         4.85 o
   7   1   6         74.91         86.90         7.90 o
  -6   2   6        232.42        246.07        10.54 o
  -5   2   6          9.17          6.16         3.66 o
  -4   2   6        608.73        606.81        11.70 o
  -3   2   6         77.30         75.87         5.13 o
  -2   2   6       1156.22       1167.21        22.37 o
  -1   2   6       1220.07       1192.25        29.11 o
   0   2   6         84.79        118.44         2.59 o
   1   2   6        441.88        347.60         7.91 o
   2   2   6        132.18        145.30         5.19 o
   3   2   6        377.69        402.48        10.56 o
   4   2   6        176.74        194.96         6.37 o
   5   2   6        115.22        113.68         6.17 o
   6   2   6         32.28         29.21         4.60 o
   7   2   6         91.85         71.78         9.03 o
  -6   3   6          0.27         -2.60         6.27 o
  -5   3   6        163.44        167.84         7.51 o
  -4   3   6         10.54          8.40         3.31 o
  -3   3   6        910.80        931.95        15.21 o
  -2   3   6        283.30        264.97         7.36 o
  -1   3   6        369.65        389.98         8.43 o
   0   3   6       2375.04       2440.87        33.11 o
   1   3   6        130.99        108.84         3.98 o
   2   3   6        100.50        104.94         4.46 o
   3   3   6        145.69        145.34         4.86 o
   4   3   6         78.38         85.93         4.62 o
   5   3   6          7.44          6.62         2.81 o
   6   3   6         10.98          6.32         4.01 o
   7   3   6         73.92         76.70        11.60 o
  -6   4   6         33.09         31.57         7.68 o
  -5   4   6         51.27         54.29         5.10 o
  -4   4   6         23.45         20.72         3.14 o
  -3   4   6        219.45        214.61         5.68 o
  -2   4   6         44.05         41.33         2.42 o
  -1   4   6         24.91         28.50         1.77 o
   0   4   6         44.23         41.95         2.21 o
   1   4   6       2590.60       2711.56        37.22 o
   2   4   6         35.23         36.86         2.14 o
   3   4   6        124.94        111.43         4.44 o
   4   4   6         17.10         11.32         2.47 o
   5   4   6         38.01         38.18         3.96 o
   6   4   6        481.56        449.24        12.38 o
   7   4   6         23.75         37.90         6.53 o
  -6   5   6         39.55         64.53        12.98 o
  -5   5   6         85.15         90.11         5.66 o
  -4   5   6         10.12         12.65         3.16 o
  -3   5   6        119.69        115.97         4.64 o
  -2   5   6        183.44        190.36         4.69 o
  -1   5   6        228.82        241.51         4.69 o
   0   5   6        539.29        493.70         8.29 o
   1   5   6       1239.29       1208.46        15.23 o
   2   5   6       1527.39       1495.48        18.99 o
   3   5   6        695.68        678.86        12.44 o
   4   5   6          2.87          1.98         2.23 o
   5   5   6        135.33        139.49         6.69 o
   6   5   6          5.25          4.02         4.73 o
   7   5   6        300.31        329.40        13.21 o
  -6   6   6         92.46        109.61        15.54 o
  -5   6   6        123.27        121.12         7.98 o
  -4   6   6         31.89         46.85         7.19 o
  -3   6   6         25.53         32.01         2.72 o
  -2   6   6         76.72         69.69         2.92 o
  -1   6   6        200.01        190.01         3.77 o
   0   6   6        487.08        528.92        11.56 o
   1   6   6          2.55          2.63         1.22 o
   2   6   6        481.92        463.78         7.54 o
   3   6   6        116.76        103.41         3.70 o
   4   6   6        286.82        294.15         8.08 o
   5   6   6        282.71        265.40         8.54 o
   6   6   6          0.02         -1.96         7.55 o
   7   6   6          3.82         20.41         8.17 o
  -6   7   6        140.00        174.31        24.58 o
  -5   7   6          7.66         12.73         5.75 o
  -4   7   6        160.65        149.53         7.42 o
  -3   7   6         16.18         17.17         2.95 o
  -2   7   6          0.04          0.39         2.09 o
  -1   7   6        664.49        647.89        10.61 o
   0   7   6        493.44        503.11        11.56 o
   1   7   6        879.84        905.13        18.04 o
   2   7   6         72.36         65.31         2.71 o
   3   7   6         25.61         23.26         2.01 o
   4   7   6          0.33         -1.92         3.15 o
   5   7   6         97.42         92.94         6.06 o
   6   7   6         34.83         35.36         4.98 o
   7   7   6         50.52         48.21         7.31 o
  -5   8   6          1.00          3.31         7.06 o
  -4   8   6        126.34        114.34         7.66 o
  -3   8   6         62.41         69.46         4.94 o
  -2   8   6        104.83        111.08         5.27 o
  -1   8   6        333.49        332.81         9.18 o
   0   8   6        225.26        218.13         7.27 o
   1   8   6          0.08          2.53         2.35 o
   2   8   6          9.59          9.24         1.79 o
   3   8   6          3.62          4.14         1.43 o
   4   8   6        103.66         81.26         3.23 o
   5   8   6        315.78        299.78         9.19 o
   6   8   6         51.60         50.54         5.67 o
   7   8   6        138.83        150.84        25.35 o
  -5   9   6         89.20         89.12        13.15 o
  -4   9   6          2.58          3.20         4.62 o
  -3   9   6         29.88         29.69         3.50 o
  -2   9   6          0.18          0.25         9.73 o
  -1   9   6        246.21        246.51         8.36 o
   0   9   6         85.19         89.08         5.71 o
   1   9   6         29.08         27.12         3.62 o
   2   9   6         40.10         42.44         4.47 o
   3   9   6         11.45         21.26         2.16 o
   4   9   6        157.48        160.72         4.33 o
   5   9   6          5.11          3.21         2.98 o
   6   9   6          2.96         10.38         6.32 o
   7   9   6         13.51          3.59        12.63 o
  -4  10   6         70.55         66.57         7.05 o
  -3  10   6         66.25         69.07         5.38 o
  -2  10   6        156.00        156.40         7.66 o
  -1  10   6        376.50        392.79        11.50 o
   0  10   6         18.14         15.87         3.56 o
   1  10   6        353.62        340.33        15.79 o
   2  10   6         23.85         19.36         3.49 o
   3  10   6          1.69          1.18         1.79 o
   4  10   6        746.35        711.45        13.38 o
   5  10   6         12.41          9.66         3.15 o
   6  10   6        130.23        107.07        18.78 o
   7  10   6         27.97         30.05        14.68 o
  -4  11   6          1.64          1.54        12.63 o
  -3  11   6          0.36          7.14         3.85 o
  -2  11   6        109.29        110.20        10.50 o
  -1  11   6         54.84         47.58         5.00 o
   0  11   6         20.22         13.43         4.16 o
   1  11   6        114.52         89.40        10.93 o
   2  11   6        371.20        370.51        11.47 o
   3  11   6        151.95        159.89         6.59 o
   4  11   6         96.78         78.79         3.92 o
   5  11   6         15.55         11.43         2.97 o
   6  11   6          0.55         -2.19         5.35 o
   7  11   6         48.71         35.51        14.51 o
  -3  12   6        273.37        264.47        12.57 o
  -2  12   6        199.13        198.66        10.86 o
  -1  12   6        485.53        518.11        15.28 o
   0  12   6        118.12        116.01         8.63 o
   1  12   6         11.63          6.62         4.53 o
   2  12   6         38.93         40.67         5.15 o
   3  12   6         17.63         16.34         3.91 o
   4  12   6          5.14         10.86         3.06 o
   5  12   6          0.99         -0.12         5.12 o
   6  12   6         16.81          5.79         6.49 o
  -3  13   6        137.76        134.15        12.22 o
  -2  13   6         61.54         67.07         8.22 o
  -1  13   6          7.57         12.85        14.51 o
   0  13   6         62.25         47.26         6.51 o
   1  13   6         10.38          4.21         5.55 o
   2  13   6         55.73         53.47         6.34 o
   3  13   6         66.71         59.43         6.60 o
   4  13   6          1.56         -1.96         4.88 o
   5  13   6         30.64         42.73         6.33 o
   6  13   6          7.85         -4.61        10.24 o
  -2  14   6          2.66         -7.68        11.10 o
  -1  14   6          4.20          7.24         8.88 o
   0  14   6         54.70         51.95         8.02 o
   1  14   6          2.78         -0.69         6.46 o
   2  14   6          0.17          4.17         7.00 o
   3  14   6         92.75        107.39         9.82 o
   4  14   6          1.39          5.15         6.89 o
   5  14   6         57.16         55.58         8.53 o
  -1  15   6         21.39         33.12        12.63 o
   0  15   6         53.85         36.29         8.45 o
   1  15   6         11.61          5.98         7.61 o
   2  15   6        113.30        112.55        27.32 o
   3  15   6         28.62         40.36         8.63 o
   4  15   6        253.29        288.85        15.26 o
   5  15   6          3.62         12.63        14.85 o
   0  16   6          0.68          2.90        13.83 o
   1  16   6         29.99         28.68        15.02 o
   2  16   6         64.92         75.56        11.44 o
   3  16   6         13.01          6.83        12.46 o
   4  16   6         50.99         48.14        14.34 o
  -1 -16   7         54.57         66.24        15.19 o
  -3 -15   7         72.40         90.14        17.41 o
  -2 -15   7         36.77         27.32        12.98 o
  -1 -15   7          1.84          4.44        10.93 o
   0 -15   7          6.42          3.59        10.24 o
   1 -15   7         15.67         26.63        10.59 o
  -4 -14   7         58.83         37.56        17.58 o
  -3 -14   7         26.02         28.88        16.05 o
  -2 -14   7        512.45        485.04        23.22 o
  -1 -14   7         40.22         36.80         5.89 o
   0 -14   7         14.96          0.94         7.71 o
   1 -14   7         19.78         12.80         8.37 o
   2 -14   7         18.50         15.71         9.39 o
  -4 -13   7         13.10         31.50        21.17 o
  -3 -13   7        195.07        195.11         9.76 o
  -2 -13   7          5.08         14.75         6.99 o
  -1 -13   7          0.03          3.73         4.36 o
   0 -13   7         10.97          4.09         4.39 o
   1 -13   7        107.32        116.95        14.97 o
   2 -13   7          1.18          5.64         8.29 o
   3 -13   7         11.75         17.76         9.90 o
  -5 -12   7         56.36         75.46        15.54 o
  -4 -12   7          1.74         -2.19         5.69 o
  -3 -12   7         31.61         27.58         4.76 o
  -2 -12   7         26.59         24.16         3.85 o
  -1 -12   7          0.89          7.81         3.73 o
   0 -12   7        127.72        125.99         7.03 o
   1 -12   7        230.36        225.76         8.61 o
   2 -12   7         26.29         20.27         4.66 o
   3 -12   7          0.04         -8.43         8.79 o
   4 -12   7         26.00         21.17        17.41 o
  -5 -11   7         37.16         31.47         6.01 o
  -4 -11   7          4.51         12.55         4.22 o
  -3 -11   7          1.18         -0.54         3.04 o
  -2 -11   7         70.60         75.57         4.92 o
  -1 -11   7         80.57         81.81         5.77 o
   0 -11   7         28.23         28.87         3.87 o
   1 -11   7         56.13         62.95         5.21 o
   2 -11   7         20.72         33.90         4.57 o
   3 -11   7         83.98         95.30         7.40 o
   4 -11   7          0.33          0.50         8.85 o
  -6 -10   7        104.95         78.02        17.41 o
  -5 -10   7        202.06        188.83         9.37 o
  -4 -10   7         33.73         36.60         5.16 o
  -3 -10   7        200.72        186.32         6.04 o
  -2 -10   7         16.98         15.58         3.65 o
  -1 -10   7        689.16        689.40        14.61 o
   0 -10   7       1387.69       1336.31        72.67 o
   1 -10   7          4.64          2.92         3.18 o
   2 -10   7        107.05        115.15         8.03 o
   3 -10   7          7.46         12.78         4.59 o
   4 -10   7          3.50          7.91        12.04 o
   5 -10   7          3.46         -3.76        14.00 o
  -6  -9   7        132.10        141.36        17.93 o
  -5  -9   7         82.79         92.03         6.63 o
  -4  -9   7        317.86        275.49         8.13 o
  -3  -9   7          0.09          1.08         2.45 o
  -2  -9   7         29.80         45.08         3.52 o
  -1  -9   7         38.72         34.69         3.29 o
   0  -9   7         15.83         14.38         2.53 o
   1  -9   7         72.26         68.88         4.70 o
   2  -9   7        176.31        158.03         8.79 o
   3  -9   7         36.52         33.48         4.69 o
   4  -9   7          2.58          8.59         7.79 o
   5  -9   7          0.73         -1.42         8.65 o
  -6  -8   7         33.20         38.82         8.99 o
  -5  -8   7        219.31        210.26         8.35 o
  -4  -8   7        240.48        244.76         7.28 o
  -3  -8   7         58.15         59.00         3.92 o
  -2  -8   7        808.40        740.96        24.41 o
  -1  -8   7          8.96         10.59         2.25 o
   0  -8   7          1.08          1.65         1.84 o
   1  -8   7         43.42         53.99         4.46 o
   2  -8   7        692.06        674.90        16.12 o
   3  -8   7         91.66        101.56         6.31 o
   4  -8   7         14.78         22.06         4.39 o
   5  -8   7         78.25         82.59         7.55 o
   6  -8   7          6.44          4.10        13.32 o
  -6  -7   7         18.17         39.34        11.01 o
  -5  -7   7        375.61        351.37         9.46 o
  -4  -7   7         36.29         43.51         5.37 o
  -3  -7   7         27.42         30.73         2.83 o
  -2  -7   7         21.78         25.19         2.03 o
  -1  -7   7         20.25         15.67         2.28 o
   0  -7   7          9.00          9.99         1.88 o
   1  -7   7          5.88          6.71         2.87 o
   2  -7   7          0.45          0.62         2.12 o
   3  -7   7          3.07          3.01         2.88 o
   4  -7   7        242.65        244.46         8.40 o
   5  -7   7         63.45         59.69         8.75 o
   6  -7   7          1.27         -3.59        10.93 o
  -6  -6   7          0.04         11.88         5.96 o
  -5  -6   7         61.39         85.39         5.65 o
  -4  -6   7        136.96        132.60         5.31 o
  -3  -6   7         76.36         66.36         3.57 o
  -2  -6   7         24.26         23.06         2.00 o
  -1  -6   7        464.81        442.20         9.38 o
   0  -6   7       1052.31       1074.17        17.04 o
   1  -6   7       1279.36       1310.95        20.10 o
   2  -6   7          1.32          1.00         1.94 o
   3  -6   7        396.13        404.50         9.22 o
   4  -6   7         43.42         46.50         4.93 o
   5  -6   7        174.07        165.49         8.78 o
   6  -6   7         25.30          8.32         7.48 o
  -6  -5   7          3.38         11.69         5.64 o
  -5  -5   7        126.11        132.32         8.48 o
  -4  -5   7         16.72          8.61         2.69 o
  -3  -5   7        295.73        288.09         6.22 o
  -2  -5   7        507.64        495.32         9.26 o
  -1  -5   7        298.17        286.88         5.87 o
   0  -5   7        612.13        583.90        10.30 o
   1  -5   7        106.63        113.87         5.01 o
   2  -5   7        353.88        325.38         7.27 o
   3  -5   7        562.32        556.50        10.74 o
   4  -5   7          0.62         -0.66         3.11 o
   5  -5   7          0.03         -3.01         3.61 o
   6  -5   7          9.26          6.41         5.56 o
  -6  -4   7        307.62        317.52        10.05 o
  -5  -4   7        704.44        677.09        12.58 o
  -4  -4   7         11.35         18.83         2.61 o
  -3  -4   7       1271.28       1265.00        17.63 o
  -2  -4   7         80.62         85.47         3.01 o
  -1  -4   7       1112.52       1081.98        16.85 o
   0  -4   7        283.28        291.87         6.16 o
   1  -4   7        508.46        503.55        11.05 o
   2  -4   7        511.90        531.46         9.69 o
   3  -4   7         66.44         63.76         3.63 o
   4  -4   7          6.36          1.11         5.63 o
   5  -4   7        104.04         93.34         7.70 o
   6  -4   7          0.91         -1.14         5.34 o
  -6  -3   7        252.56        236.68         9.14 o
  -5  -3   7         38.31         38.97         3.82 o
  -4  -3   7        671.65        681.64        12.30 o
  -3  -3   7         19.04         25.48         2.19 o
  -2  -3   7       1624.10       1642.97        21.12 o
  -1  -3   7          0.48         -0.37         1.02 o
   0  -3   7        267.89        255.51         5.54 o
   1  -3   7        267.64        243.63         5.44 o
   2  -3   7         59.83         72.80         4.16 o
   3  -3   7          5.30          6.98         1.67 o
   4  -3   7        127.67        130.79         5.87 o
   5  -3   7        389.60        374.40        15.29 o
   6  -3   7          6.30          5.84         5.30 o
  -6  -2   7          0.03          8.02         4.40 o
  -5  -2   7         13.82         20.10         3.23 o
  -4  -2   7         68.84         75.87         4.07 o
  -3  -2   7         23.44         23.57         2.12 o
  -2  -2   7          1.10          1.85         1.03 o
  -1  -2   7         64.81         68.22         2.76 o
   0  -2   7         56.35         50.28         2.83 o
   1  -2   7        155.17        185.35         4.45 o
   2  -2   7         72.60         69.08         2.81 o
   3  -2   7         46.68         40.36         2.55 o
   4  -2   7        419.15        425.58        10.42 o
   5  -2   7         55.70         51.26         3.94 o
   6  -2   7          8.37         13.35         6.10 o
  -6  -1   7          3.64         -0.86         4.29 o
  -5  -1   7          0.16         -0.05         2.76 o
  -4  -1   7        443.16        437.49         9.88 o
  -3  -1   7        469.44        466.85         8.87 o
  -2  -1   7         17.61         12.28         1.97 o
  -1  -1   7       1364.47       1529.09        22.47 o
   0  -1   7         35.70         35.88         2.04 o
   1  -1   7         15.11          5.72         1.51 o
   2  -1   7       1190.80       1214.72        17.68 o
   3  -1   7        115.54        126.03         3.37 o
   4  -1   7        321.69        331.58        10.42 o
   5  -1   7        130.25        125.78         6.65 o
   6  -1   7         61.76         77.64         6.03 o
   7  -1   7          0.30         -3.59        12.63 o
  -6   0   7        102.20        108.61         7.48 o
  -5   0   7         46.85         53.81         4.48 o
  -4   0   7        148.06        154.42         7.92 o
  -3   0   7        554.55        587.35        14.19 o
  -2   0   7        111.63         96.28         4.39 o
  -1   0   7         10.93          7.64         1.96 o
   0   0   7        292.34        291.21         5.50 o
   1   0   7        369.81        346.05         6.39 o
   2   0   7         87.00        106.91         3.16 o
   3   0   7       1123.56       1144.54        23.05 o
   4   0   7          7.22         12.04         2.91 o
   5   0   7         85.02         75.13         5.34 o
   6   0   7         17.34         25.20         4.71 o
   7   0   7          0.14          1.43         6.55 o
  -6   1   7         15.41         11.19         4.72 o
  -5   1   7        415.66        413.67        12.19 o
  -4   1   7        447.16        447.90        13.31 o
  -3   1   7       1201.72       1234.06        24.95 o
  -2   1   7        469.54        502.37        11.54 o
  -1   1   7        700.01        746.09        14.54 o
   0   1   7        413.05        401.38         9.05 o
   1   1   7        129.52        107.99         3.15 o
   2   1   7        155.73        138.38         3.48 o
   3   1   7        145.38        143.19         7.51 o
   4   1   7          3.47          2.23         3.50 o
   5   1   7         11.39         16.23         3.30 o
   6   1   7         29.43         33.96         4.95 o
   7   1   7          1.40          8.89         8.33 o
  -6   2   7          2.81         -8.50         4.86 o
  -5   2   7        462.10        468.38        10.66 o
  -4   2   7         74.21         66.79         6.34 o
  -3   2   7         36.44         34.22         5.55 o
  -2   2   7         65.78         56.37         6.06 o
  -1   2   7         38.42         47.78         2.87 o
   0   2   7         44.58         35.03         1.57 o
   1   2   7        986.21        957.79        17.93 o
   2   2   7        224.69        242.30         7.12 o
   3   2   7         38.31         41.19         4.15 o
   4   2   7        184.98        178.50         6.40 o
   5   2   7          0.40          4.35         2.80 o
   6   2   7         55.03         62.02         5.98 o
   7   2   7         79.23         68.10         7.16 o
  -6   3   7        104.26        100.95        10.98 o
  -5   3   7         29.10         32.57         4.12 o
  -4   3   7        339.93        320.64        11.24 o
  -3   3   7         76.67         76.42         5.36 o
  -2   3   7          3.53          3.03         1.72 o
  -1   3   7          7.74          5.03         1.43 o
   0   3   7        821.51        897.28        12.97 o
   1   3   7          1.25          3.61         1.51 o
   2   3   7          0.06          3.32         1.17 o
   3   3   7        245.35        243.07         8.09 o
   4   3   7         83.75         96.33         5.05 o
   5   3   7         11.90         20.27         4.29 o
   6   3   7        115.58        107.24         7.81 o
   7   3   7         12.89          8.07         6.15 o
  -6   4   7          0.02          9.58        17.67 o
  -5   4   7         80.04         84.82         5.94 o
  -4   4   7        287.30        271.11        12.38 o
  -3   4   7        547.67        513.41        13.00 o
  -2   4   7        559.83        557.50        12.42 o
  -1   4   7         93.06         90.16         3.53 o
   0   4   7       1404.07       1492.17        29.19 o
   1   4   7        348.11        341.96         6.16 o
   2   4   7       1903.23       1874.84        26.81 o
   3   4   7          3.69          7.34         1.96 o
   4   4   7        426.71        429.32        10.05 o
   5   4   7         86.92         83.72         5.93 o
   6   4   7          3.84          7.47         4.47 o
   7   4   7          1.19          0.61         5.95 o
  -6   5   7         49.12         36.54        13.15 o
  -5   5   7          3.35          1.57         4.04 o
  -4   5   7        222.04        234.95         7.49 o
  -3   5   7        880.12        865.36        18.88 o
  -2   5   7          0.27          3.85         2.17 o
  -1   5   7         66.05         49.19         2.24 o
   0   5   7        303.84        292.15         6.69 o
   1   5   7        358.08        306.94         5.07 o
   2   5   7        302.30        303.32         6.35 o
   3   5   7        456.34        467.39         9.79 o
   4   5   7        251.98        258.93         7.68 o
   5   5   7          1.38          6.43         3.05 o
   6   5   7          9.71         15.57         4.49 o
   7   5   7         35.34         31.92         6.66 o
  -6   6   7        230.62        175.68        23.39 o
  -5   6   7          4.80          3.94         7.44 o
  -4   6   7        436.38        428.55         9.44 o
  -3   6   7          0.90         -2.25         2.14 o
  -2   6   7        519.25        514.62        14.85 o
  -1   6   7       1364.20       1410.66        17.98 o
   0   6   7        158.07        153.41         4.07 o
   1   6   7        341.47        325.82         5.31 o
   2   6   7        115.36        112.60         3.33 o
   3   6   7        171.89        152.92         5.33 o
   4   6   7          1.56          3.30         3.21 o
   5   6   7         35.14         18.25         6.19 o
   6   6   7         44.12         38.92         4.97 o
   7   6   7         12.43         10.23        10.34 o
  -5   7   7        258.57        278.36        15.11 o
  -4   7   7         73.56         70.94         7.46 o
  -3   7   7        206.93        194.28         5.63 o
  -2   7   7        457.55        435.66         6.51 o
  -1   7   7        240.91        218.47         4.32 o
   0   7   7         97.99        137.11         5.66 o
   1   7   7          6.49          9.22         2.35 o
   2   7   7        148.49        146.73         3.84 o
   3   7   7         60.40         57.18         3.10 o
   4   7   7         85.79         71.85         5.18 o
   5   7   7         51.91         42.18         5.59 o
   6   7   7         82.04         74.86         8.11 o
   7   7   7         98.66        111.38        15.99 o
  -5   8   7          7.54          1.02         9.90 o
  -4   8   7         11.96         18.84         4.65 o
  -3   8   7         24.12         22.78         3.40 o
  -2   8   7         26.45         28.62         2.81 o
  -1   8   7        203.32        200.69        19.89 o
   0   8   7          0.90          2.28         2.67 o
   1   8   7        832.55        836.32        17.62 o
   2   8   7        244.14        247.32         6.32 o
   3   8   7         29.80         29.56         3.67 o
   4   8   7          1.12          0.43         2.65 o
   5   8   7         74.40         69.44         8.72 o
   6   8   7        182.85        206.02        13.71 o
   7   8   7         11.63         -1.54        13.15 o
  -4   9   7         68.93         54.34         5.60 o
  -3   9   7         92.36         96.17         6.65 o
  -2   9   7          1.80          1.06         2.14 o
  -1   9   7         38.53         33.46         6.49 o
   0   9   7        281.37        285.60         9.30 o
   1   9   7         86.93         95.19         5.90 o
   2   9   7        513.56        509.30        24.76 o
   3   9   7        467.35        440.66         7.79 o
   4   9   7          5.73          6.82         2.54 o
   5   9   7        478.14        469.51        11.94 o
   6   9   7         19.09          7.58         5.36 o
   7   9   7         44.18         32.10        13.83 o
  -4  10   7         34.39         43.24         6.80 o
  -3  10   7          0.04          4.16         3.25 o
  -2  10   7        109.66        109.78         7.75 o
  -1  10   7         35.96         35.74         4.68 o
   0  10   7       1253.73       1303.94        36.28 o
   1  10   7        359.42        352.14        10.92 o
   2  10   7         65.25         75.69         9.30 o
   3  10   7         17.15         14.31         2.69 o
   4  10   7         31.20         30.49         2.87 o
   5  10   7         33.13         30.73         4.54 o
   6  10   7         25.83         37.33         8.37 o
   7  10   7        162.45        165.95        23.22 o
  -3  11   7         32.20         36.46         5.43 o
  -2  11   7        166.13        167.73         9.68 o
  -1  11   7         84.33        105.08         8.32 o
   0  11   7        157.64        171.64         8.79 o
   1  11   7        211.21        236.24        17.07 o
   2  11   7         14.16         10.92         4.20 o
   3  11   7        100.92        106.39         7.45 o
   4  11   7          0.02          1.91         2.61 o
   5  11   7          0.01         -1.63         3.43 o
   6  11   7          0.16          0.63         7.75 o
   7  11   7         54.36         59.41        16.39 o
  -3  12   7         16.38          4.07         7.30 o
  -2  12   7         33.45         37.83         9.56 o
  -1  12   7        121.75        124.57        12.63 o
   0  12   7          8.75          8.06         4.88 o
   1  12   7         31.02         38.83         9.90 o
   2  12   7         20.80         15.08         7.94 o
   3  12   7         61.08         66.07         6.63 o
   4  12   7          0.87          0.91         4.99 o
   5  12   7         14.78         16.04         5.42 o
   6  12   7         29.34         18.61        10.59 o
  -2  13   7         22.05         30.22        10.41 o
  -1  13   7          2.35         -3.82         7.43 o
   0  13   7         37.95         40.75         7.12 o
   1  13   7          1.32         12.20        13.32 o
   2  13   7          1.74          4.83         5.24 o
   3  13   7         47.30         39.10         6.42 o
   4  13   7        127.19        120.04        10.36 o
   5  13   7          3.04          9.55         6.64 o
  -2  14   7          8.34         42.68        12.98 o
  -1  14   7         13.69         11.44        10.24 o
   0  14   7          0.13         -8.77         7.36 o
   1  14   7         48.60        114.22        16.39 o
   2  14   7         17.89         20.79         6.85 o
   3  14   7         61.86         55.05         7.62 o
   4  14   7          0.91         -1.31         7.26 o
   5  14   7         18.11         14.34         9.90 o
  -1  15   7         58.85         51.56        15.02 o
   0  15   7         18.78         10.07        12.29 o
   1  15   7          8.54         11.84        27.40 o
   2  15   7         21.49         16.68         8.26 o
   3  15   7         87.39         88.44        13.32 o
   4  15   7          3.84         -5.29        11.44 o
   0  16   7          0.21        -19.12        16.22 o
   1  16   7          0.02         50.71        15.37 o
   2  16   7          0.14        -19.79        11.10 o
   3  16   7          1.15         23.73        14.00 o
   4  16   7         42.10         50.19        15.19 o
  -2 -15   8         10.52         -3.59        13.66 o
  -1 -15   8        190.53        198.55        21.51 o
   0 -15   8         83.17         78.70        12.98 o
   1 -15   8          3.48         13.15        11.61 o
  -3 -14   8          3.56         22.54        14.51 o
  -2 -14   8         23.12         15.64         7.96 o
  -1 -14   8         38.52         48.89        11.27 o
   1 -14   8         17.96         11.95         8.71 o
   2 -14   8        287.76        281.53        20.15 o
  -4 -13   8         92.81        112.90        12.59 o
  -3 -13   8          2.46          1.04         7.77 o
  -2 -13   8          1.47          4.80         4.55 o
  -1 -13   8         28.27         21.51         4.45 o
   0 -13   8         23.01         11.42         4.97 o
   1 -13   8        177.02        186.00        11.04 o
   2 -13   8         82.26         73.60         7.08 o
   3 -13   8         58.47         54.63        11.95 o
  -5 -12   8        140.39        144.26        19.29 o
  -4 -12   8          9.10          5.38         5.91 o
  -3 -12   8        213.04        228.39         9.51 o
  -2 -12   8         10.44          9.53         4.56 o
  -1 -12   8          0.42          4.57         4.12 o
   0 -12   8        173.95        161.24         8.17 o
   1 -12   8          1.24         -3.53         5.66 o
   2 -12   8        160.78        170.38        10.22 o
   3 -12   8         51.66         55.68         7.32 o
  -5 -11   8         40.84         83.83        15.71 o
  -4 -11   8        274.87        295.88        11.11 o
  -3 -11   8        237.13        218.10         9.60 o
  -2 -11   8        346.56        357.75         9.03 o
  -1 -11   8         73.43         65.27         5.07 o
   0 -11   8        177.30        176.34         7.41 o
   1 -11   8        708.28        758.04        15.23 o
   2 -11   8         30.82         28.49         4.68 o
   3 -11   8        202.65        205.58        13.77 o
   4 -11   8         59.92         63.78        10.14 o
  -5 -10   8        344.79        367.37        14.92 o
  -4 -10   8        527.20        518.50        13.55 o
  -3 -10   8          8.50          9.54         3.33 o
  -2 -10   8        125.04        113.85         5.69 o
  -1 -10   8         10.01          6.82         2.96 o
   0 -10   8        110.40        121.44        12.53 o
   1 -10   8         25.80         33.15         3.87 o
   2 -10   8         37.57         46.11         4.59 o
   3 -10   8         17.13         17.42         4.86 o
   4 -10   8          8.25          6.44         7.51 o
   5 -10   8          0.92         38.75        15.88 o
  -6  -9   8         37.25         58.05        16.56 o
  -5  -9   8        105.73        122.10        10.24 o
  -4  -9   8          6.63          3.46         3.62 o
  -3  -9   8        331.84        313.06         7.87 o
  -2  -9   8        125.36        118.96         6.67 o
  -1  -9   8        100.23         95.99         8.68 o
   0  -9   8         22.26         22.47         3.84 o
   1  -9   8        146.02        156.65         6.08 o
   2  -9   8         50.14         59.12         4.01 o
   3  -9   8        220.77        199.89         8.60 o
   4  -9   8         12.81         22.42         5.79 o
   5  -9   8         16.45         25.92        10.28 o
  -6  -8   8        239.78        281.87        26.12 o
  -5  -8   8          0.11          9.00         4.46 o
  -4  -8   8          5.54         12.34         3.38 o
  -3  -8   8         24.61         24.83         3.00 o
  -2  -8   8          0.33         -1.08         1.80 o
  -1  -8   8          9.79          9.88         2.45 o
   0  -8   8        261.74        268.11         7.20 o
   1  -8   8        306.67        270.41         7.26 o
   2  -8   8        159.47        148.80         6.46 o
   3  -8   8         40.88         42.11         4.38 o
   4  -8   8         11.69         12.50         4.66 o
   5  -8   8          1.31         -4.89         6.55 o
  -6  -7   8        146.91        185.24        17.76 o
  -5  -7   8         21.02         28.05         4.47 o
  -4  -7   8         50.64         58.79         5.27 o
  -3  -7   8        141.83        122.06         4.92 o
  -2  -7   8       1155.64       1045.97        15.13 o
  -1  -7   8        272.55        256.47         7.03 o
   0  -7   8       1958.38       2003.34        29.83 o
   1  -7   8         11.37         10.93         2.25 o
   2  -7   8        376.80        354.87         8.70 o
   3  -7   8          9.10         12.49         3.21 o
   4  -7   8         55.59         58.93         5.71 o
   5  -7   8        102.25        101.23        13.32 o
   6  -7   8        137.34        119.00        14.68 o
  -6  -6   8         13.04         43.99         9.09 o
  -5  -6   8        493.78        507.68        11.15 o
  -4  -6   8          1.63          2.39         2.58 o
  -3  -6   8          0.41          8.37         2.81 o
  -2  -6   8        203.50        181.59         5.30 o
  -1  -6   8         32.53         29.96         3.32 o
   0  -6   8       1099.06       1112.44        17.86 o
   1  -6   8         39.34         35.89         3.63 o
   2  -6   8        183.37        180.08         5.83 o
   3  -6   8          1.18          3.54         2.60 o
   4  -6   8         25.92         28.00         3.85 o
   5  -6   8          7.84         12.08         4.96 o
   6  -6   8          9.67         17.76        10.24 o
  -6  -5   8        314.77        331.21        15.72 o
  -5  -5   8          0.14          0.91         3.67 o
  -4  -5   8        575.47        561.15        11.66 o
  -3  -5   8        470.94        431.65         8.18 o
  -2  -5   8        378.22        363.80         6.75 o
  -1  -5   8       1456.62       1421.56        28.26 o
   0  -5   8         18.43         16.63         2.08 o
   1  -5   8         14.69         12.02         2.48 o
   2  -5   8          0.67          0.85         1.83 o
   3  -5   8         93.13         96.55         4.78 o
   4  -5   8          9.78          9.40         2.97 o
   5  -5   8         58.59         70.82         5.88 o
   6  -5   8          1.76         11.86         9.84 o
  -6  -4   8        111.92        123.25         9.80 o
  -5  -4   8        315.82        305.74         9.41 o
  -4  -4   8         25.66         40.26         3.27 o
  -3  -4   8         30.62         29.79         2.47 o
  -2  -4   8         15.36         13.08         1.82 o
  -1  -4   8        127.27        121.90         4.01 o
   0  -4   8         40.46         41.47         2.73 o
   1  -4   8          2.82          3.49         1.27 o
   2  -4   8         63.78         69.65         3.90 o
   3  -4   8        287.43        283.35         6.90 o
   4  -4   8         53.84         53.34         4.57 o
   5  -4   8        524.82        513.75        12.07 o
   6  -4   8         14.58         21.33         7.33 o
  -6  -3   8         18.89         21.28         6.10 o
  -5  -3   8         47.38         56.62         4.37 o
  -4  -3   8         82.57         67.32         4.23 o
  -3  -3   8         26.11         32.04         2.52 o
  -2  -3   8         31.91         26.51         1.96 o
  -1  -3   8        423.51        369.42         7.44 o
   0  -3   8        346.79        370.03         8.86 o
   1  -3   8        278.90        287.31         5.32 o
   2  -3   8          4.77          5.11         1.59 o
   3  -3   8         43.98         38.21         2.90 o
   4  -3   8         48.93         42.93         4.34 o
   5  -3   8          2.56          6.46         3.09 o
   6  -3   8         54.42         57.22         6.45 o
  -6  -2   8         24.09         31.32         4.98 o
  -5  -2   8          6.00          6.25         3.27 o
  -4  -2   8          7.75         13.75         2.38 o
  -3  -2   8         18.68         19.45         2.19 o
  -2  -2   8        326.51        310.70         5.69 o
  -1  -2   8        561.63        533.19         9.57 o
   0  -2   8        717.97        740.88        11.95 o
   1  -2   8        625.94        551.19        15.62 o
   2  -2   8        148.58        165.92         5.01 o
   3  -2   8        594.61        560.25        11.21 o
   4  -2   8        217.42        206.24         6.77 o
   5  -2   8         70.36         71.91        12.38 o
   6  -2   8          8.42          6.03         6.15 o
  -6  -1   8         18.70         25.59         6.61 o
  -5  -1   8        379.51        389.47        11.79 o
  -4  -1   8         26.04         26.93         5.04 o
  -3  -1   8          3.21          2.74         4.61 o
  -2  -1   8       3947.57       4086.31        57.09 o
  -1  -1   8        167.47        201.32         3.92 o
   0  -1   8       2796.21       2802.46        38.73 o
   1  -1   8         60.95         54.25         3.28 o
   2  -1   8        334.19        294.30         7.46 o
   3  -1   8        499.15        493.67         9.21 o
   4  -1   8        154.02        147.30         7.32 o
   5  -1   8        407.45        422.32        11.26 o
   6  -1   8         39.43         32.96         7.00 o
  -6   0   8         60.04         50.35         8.77 o
  -5   0   8          0.17          0.28         4.96 o
  -4   0   8        386.90        404.72        17.41 o
  -3   0   8        387.54        388.06        10.94 o
  -2   0   8        437.62        439.26        10.69 o
  -1   0   8        466.39        458.61        10.12 o
   0   0   8        110.94         72.41         2.64 o
   1   0   8         12.01          6.63         1.68 o
   2   0   8         43.53         36.19         2.42 o
   3   0   8         95.30         92.84         5.48 o
   4   0   8         20.76         32.99         4.08 o
   5   0   8        133.33        113.67         6.56 o
   6   0   8         16.54         18.68         5.94 o
   7   0   8          1.65         -3.46         7.74 o
  -6   1   8         44.06         40.52        12.80 o
  -5   1   8          9.73         12.61         5.43 o
  -4   1   8        243.95        259.46        10.13 o
  -3   1   8       1356.32       1377.10        27.41 o
  -2   1   8        202.63        216.94         8.19 o
  -1   1   8        871.41        901.38        17.31 o
   0   1   8        150.72        175.59         4.64 o
   1   1   8         83.91        104.71         2.77 o
   2   1   8        549.83        553.69         9.52 o
   3   1   8         90.68        102.26         6.66 o
   4   1   8        230.69        208.57         8.71 o
   5   1   8          8.09          0.01         2.93 o
   6   1   8          3.42         -2.42         4.29 o
   7   1   8          6.21         14.11         6.95 o
  -6   2   8         46.57         46.26         9.06 o
  -5   2   8          8.02          2.86         5.65 o
  -4   2   8        170.70        188.36         9.42 o
  -3   2   8        305.87        332.78        10.05 o
  -2   2   8          0.16         -0.62         1.96 o
  -1   2   8         87.22         84.09         3.72 o
   0   2   8        518.10        496.83         7.80 o
   1   2   8        484.72        562.14         9.32 o
   2   2   8          3.52          1.71         1.33 o
   3   2   8        179.74        166.52         8.62 o
   4   2   8        101.54        106.29         5.78 o
   5   2   8        118.38        117.41         6.45 o
   6   2   8         67.50         89.40         9.64 o
   7   2   8        103.65         98.24         8.21 o
  -6   3   8         13.54          7.75         9.38 o
  -5   3   8          7.21          2.61         5.77 o
  -4   3   8          1.45          7.05         4.07 o
  -3   3   8         68.87         82.92         5.93 o
  -2   3   8        182.16        194.20         6.56 o
  -1   3   8        260.61        248.27         6.47 o
   0   3   8         12.38         20.21         1.46 o
   1   3   8       1541.00       1574.71        22.67 o
   2   3   8       1214.81       1152.93        22.39 o
   3   3   8        957.41        928.17        22.79 o
   4   3   8         93.06         95.46         5.25 o
   5   3   8         24.16         17.83         3.71 o
   6   3   8        162.46        164.17         8.88 o
   7   3   8          3.56         10.73         6.68 o
  -6   4   8         16.26         24.31        10.71 o
  -5   4   8         19.05         20.46         6.56 o
  -4   4   8          0.52          1.04         5.29 o
  -3   4   8         24.15         29.21         3.75 o
  -2   4   8        324.20        311.71         8.57 o
  -1   4   8          7.66          8.35         2.39 o
   0   4   8          4.98          0.55         1.26 o
   1   4   8         60.05         50.79         2.39 o
   2   4   8        494.47        490.65         8.96 o
   3   4   8          6.11          3.28         3.16 o
   4   4   8         13.22         12.01         2.78 o
   5   4   8        362.53        380.20        11.14 o
   6   4   8         13.97         10.93         4.63 o
   7   4   8          0.01          0.28         6.24 o
  -5   5   8         96.51        106.91         8.59 o
  -4   5   8          6.08          4.82         4.57 o
  -3   5   8        126.92        142.18         7.26 o
  -2   5   8          0.11          2.43         2.24 o
  -1   5   8        306.88        307.68         7.50 o
   0   5   8        322.13        349.09         7.84 o
   1   5   8         17.82         19.44         1.58 o
   2   5   8         13.76         12.27         1.86 o
   3   5   8        104.99        114.11         5.07 o
   4   5   8        135.04        142.69         6.17 o
   5   5   8          6.23          5.09         3.46 o
   6   5   8         43.09         32.78         4.98 o
   7   5   8          0.72         -2.51         6.35 o
  -5   6   8        176.99        174.82        16.73 o
  -4   6   8         50.25         53.65         5.43 o
  -3   6   8          0.09          4.08         5.29 o
  -2   6   8        792.88        760.30        15.90 o
  -1   6   8        177.65        157.63         3.73 o
   0   6   8         44.25         45.16         2.96 o
   1   6   8         26.41         27.99         1.80 o
   2   6   8        273.30        242.22         5.96 o
   3   6   8        106.00        104.23         4.94 o
   4   6   8          0.70         -2.43         3.02 o
   5   6   8         27.68         24.99         4.21 o
   6   6   8         85.44         83.01         6.92 o
   7   6   8          6.03         16.05         8.69 o
  -5   7   8         12.00         10.59        10.24 o
  -4   7   8         38.66         41.32         5.91 o
  -3   7   8        130.25        130.59         5.40 o
  -2   7   8         32.11         24.85         1.87 o
  -1   7   8         11.81         16.16         2.25 o
   0   7   8        128.17        129.45         8.54 o
   1   7   8        141.29        135.14         6.57 o
   2   7   8       1683.14       1744.26        22.29 o
   3   7   8        441.52        442.80         9.78 o
   4   7   8        170.50        171.62         6.94 o
   5   7   8          5.14          5.78         3.76 o
   6   7   8          3.05         11.25         4.92 o
   7   7   8         56.80         40.97        14.68 o
  -5   8   8         76.60        130.43        18.61 o
  -4   8   8         81.17         88.43        12.15 o
  -3   8   8          0.73         -0.39         2.78 o
  -2   8   8         27.28         25.48         2.24 o
  -1   8   8         82.60         83.21         5.68 o
   0   8   8          1.00          9.63         5.21 o
   1   8   8          6.72         12.30         2.96 o
   2   8   8         15.27         11.84         1.86 o
   3   8   8          1.86          0.66         2.16 o
   4   8   8          0.74          4.36         3.24 o
   5   8   8         11.22         18.39         4.01 o
   6   8   8          8.38          6.55         5.89 o
   7   8   8          8.91         24.58        14.51 o
  -4   9   8        301.60        335.31        16.73 o
  -3   9   8        141.09        140.59         5.52 o
  -2   9   8         53.23         46.08         6.60 o
  -1   9   8        386.43        385.20        11.07 o
   0   9   8          0.83          0.19         3.31 o
   1   9   8       1068.08       1093.13        22.39 o
   2   9   8        241.75        246.03         9.39 o
   3   9   8         71.57         72.28         3.70 o
   4   9   8        181.46        164.42         5.19 o
   5   9   8         15.39         18.89         6.99 o
   6   9   8         11.67         -0.94         5.75 o
   7   9   8          0.01         13.32        14.34 o
  -3  10   8         48.37         47.09         3.88 o
  -2  10   8          2.86          7.34         4.61 o
  -1  10   8         22.51         23.84         4.76 o
   0  10   8         60.92         66.13         9.13 o
   1  10   8        288.21        312.43        10.44 o
   2  10   8         24.61         26.42         6.66 o
   3  10   8         10.84         11.41         2.83 o
   4  10   8         15.87          7.21         2.74 o
   5  10   8        119.90        111.60        13.87 o
   6  10   8         73.65         57.66         8.54 o
   7  10   8        145.20        119.00        17.76 o
  -3  11   8          4.79         17.93         6.44 o
  -2  11   8        103.27        112.44         9.64 o
  -1  11   8         34.68         36.92         5.50 o
   0  11   8          0.14          5.35         4.28 o
   1  11   8         41.72         44.81         5.19 o
   2  11   8         50.45         31.00         4.71 o
   3  11   8         48.23         36.85         5.33 o
   4  11   8         89.32        100.19         4.96 o
   5  11   8         46.14         55.89         5.70 o
   6  11   8        108.68        133.85        18.27 o
   7  11   8          0.04        -22.02        16.05 o
  -2  12   8          6.90         -1.56         6.64 o
  -1  12   8        183.21        202.80        11.27 o
   0  12   8          3.51         15.95         5.86 o
   1  12   8         84.14         88.15         8.11 o
   2  12   8          3.64          4.58         4.68 o
   3  12   8         20.28         16.79         5.50 o
   4  12   8        171.92        174.03        13.83 o
   5  12   8         56.08         46.14         4.43 o
   6  12   8         65.55         79.56        12.29 o
  -2  13   8        140.30        128.04        17.76 o
  -1  13   8        115.27        117.75        14.60 o
   0  13   8        386.56        424.30        15.74 o
   1  13   8         27.57         26.61         6.64 o
   2  13   8         32.80         40.03         6.80 o
   3  13   8        104.49        116.94        10.42 o
   4  13   8          3.60          4.90         6.34 o
   5  13   8        241.80        276.93        11.75 o
  -1  14   8        142.99        145.80        19.97 o
   0  14   8         27.43         35.99         8.19 o
   1  14   8         16.42         19.63         7.28 o
   2  14   8          1.74          2.22         7.28 o
   3  14   8         14.36         23.36         7.77 o
   4  14   8         12.64         11.92        12.12 o
  -1  15   8         88.07         74.27        16.73 o
   0  15   8          0.04         40.80        13.15 o
   1  15   8         23.77         18.83         9.05 o
   2  15   8         20.16         20.29         9.16 o
   3  15   8          9.87         15.72         8.94 o
   4  15   8          5.95          6.66        11.78 o
   1  16   8         12.06          1.54        16.22 o
   2  16   8         23.08         10.07        11.78 o
   3  16   8         40.64         24.58        15.02 o
  -1 -15   9          2.16          0.34        13.66 o
   0 -15   9         21.70         16.05        12.80 o
  -2 -14   9         34.47         18.61        12.46 o
  -1 -14   9         75.53         65.90        12.98 o
   0 -14   9         42.62          2.73        10.41 o
   1 -14   9          4.47         10.24         9.73 o
   2 -14   9         17.56         -0.85        11.61 o
  -3 -13   9        101.63         98.56        11.10 o
  -2 -13   9        140.98        129.44        11.48 o
  -1 -13   9        432.91        455.95        11.68 o
   0 -13   9          7.93          2.09         5.61 o
   1 -13   9         35.23         31.85         8.19 o
   2 -13   9        110.47        129.41        16.73 o
  -4 -12   9        379.81        397.45        27.15 o
  -3 -12   9         33.33         31.58         6.36 o
  -2 -12   9        264.98        262.96         9.68 o
  -1 -12   9          0.38          8.17         4.88 o
   0 -12   9         10.92          7.02         4.62 o
   1 -12   9        394.58        402.38        11.96 o
   2 -12   9         12.27         13.75         5.04 o
   3 -12   9          8.89          3.23         6.94 o
  -5 -11   9          8.61         17.41        15.88 o
  -4 -11   9         56.23         51.90         7.10 o
  -3 -11   9        405.67        396.76        12.55 o
  -2 -11   9         80.53         90.11         5.45 o
  -1 -11   9         35.71         39.53         5.33 o
   0 -11   9          2.63          8.65         3.80 o
   1 -11   9          5.40          3.30         3.99 o
   2 -11   9         33.40         37.70         4.61 o
   3 -11   9        122.58        119.31        10.78 o
   4 -11   9         33.75         37.73        11.13 o
  -5 -10   9        450.53        530.28        28.34 o
  -4 -10   9         48.14         57.53         6.19 o
  -3 -10   9          0.81          1.21         4.27 o
  -2 -10   9         39.36         43.14         3.87 o
  -1 -10   9        104.36        100.59        11.31 o
   0 -10   9        309.08        311.79         9.06 o
   1 -10   9         13.64         12.94         3.48 o
   2 -10   9         82.43         76.80         5.18 o
   3 -10   9          5.99          8.42         5.32 o
   4 -10   9          8.68          6.93        12.12 o
   5 -10   9          0.41        -29.36        15.54 o
  -5  -9   9         25.00         35.85        12.46 o
  -4  -9   9         16.22         13.05         4.20 o
  -3  -9   9         12.36         13.86         3.32 o
  -2  -9   9         57.45         49.76         3.89 o
  -1  -9   9          2.03         -4.46         2.81 o
   0  -9   9         16.98         17.94         3.14 o
   1  -9   9        244.17        244.52         7.73 o
   2  -9   9        158.73        166.26         6.21 o
   3  -9   9        187.20        184.60         8.77 o
   4  -9   9         27.78         27.15         7.28 o
   5  -9   9         37.66         20.15        13.15 o
  -5  -8   9         64.68         80.59         7.75 o
  -4  -8   9         25.70         30.05         4.24 o
  -3  -8   9        242.45        231.86         8.10 o
  -2  -8   9        152.32        140.60         6.16 o
  -1  -8   9        571.45        562.01        27.32 o
   0  -8   9         70.66         65.29         4.65 o
   1  -8   9        533.24        549.92        11.32 o
   2  -8   9        188.69        198.55         6.03 o
   3  -8   9         13.19         15.43         4.29 o
   4  -8   9         22.73         16.99         5.06 o
   5  -8   9         20.12         20.62         8.55 o
  -5  -7   9         21.80         21.86         4.63 o
  -4  -7   9        632.68        585.85        15.38 o
  -3  -7   9         75.39         69.39         4.58 o
  -2  -7   9        175.52        198.04         5.42 o
  -1  -7   9        125.79        115.06         5.19 o
   0  -7   9         77.83         62.74         6.10 o
   1  -7   9        326.38        333.22         7.99 o
   2  -7   9          0.90         -1.39         2.76 o
   3  -7   9        161.68        148.76         6.83 o
   4  -7   9         52.77         60.21         5.35 o
   5  -7   9         20.02         12.68         6.10 o
  -5  -6   9        212.18        201.14         8.15 o
  -4  -6   9        230.80        216.29         6.85 o
  -3  -6   9        510.59        464.19        12.05 o
  -2  -6   9         60.52         58.69         5.00 o
  -1  -6   9         72.91         69.49         7.17 o
   0  -6   9        256.50        268.17         6.90 o
   1  -6   9         85.94         84.90         4.16 o
   2  -6   9          7.35          3.95         2.58 o
   3  -6   9         14.30         12.76         3.08 o
   4  -6   9         44.78         38.55         5.06 o
   5  -6   9          0.35          7.67        10.76 o
   6  -6   9          0.63         -8.88         9.73 o
  -5  -5   9        112.73        114.35        11.73 o
  -4  -5   9         33.25         39.11         3.53 o
  -3  -5   9        129.15        145.60         5.18 o
  -2  -5   9         89.99         95.36         3.69 o
  -1  -5   9        318.06        299.85         8.84 o
   0  -5   9        154.12        139.79         5.16 o
   1  -5   9          0.04          1.12         1.42 o
   2  -5   9         10.57          6.64         2.29 o
   3  -5   9         91.21         88.86         4.86 o
   4  -5   9        105.08         96.54         5.82 o
   5  -5   9         32.17         39.85         5.82 o
   6  -5   9        111.33        119.68        13.83 o
  -5  -4   9          0.04         -5.40         3.50 o
  -4  -4   9          3.61          2.62         2.59 o
  -3  -4   9         94.73         82.33         4.01 o
  -2  -4   9        313.02        292.16         6.58 o
  -1  -4   9        190.13        187.70         8.45 o
   0  -4   9        939.40        947.03        22.88 o
   1  -4   9        168.72        162.52         5.06 o
   2  -4   9          4.09          4.58         2.07 o
   3  -4   9         19.37         22.73         2.77 o
   4  -4   9          9.54          8.71         2.84 o
   5  -4   9         83.51         77.09         6.71 o
   6  -4   9         10.82         15.83         5.20 o
  -5  -3   9        155.63        158.96         6.80 o
  -4  -3   9        163.67        161.35         5.57 o
  -3  -3   9          0.18         -0.54         1.82 o
  -2  -3   9          0.22         -0.40         1.84 o
  -1  -3   9         84.82         72.65         4.35 o
   0  -3   9        420.10        392.01         7.74 o
   1  -3   9          0.42          3.01         1.35 o
   2  -3   9        266.66        256.85         6.18 o
   3  -3   9         37.20         39.34         3.32 o
   4  -3   9          6.21          4.68         2.42 o
   5  -3   9          0.64          5.55         3.13 o
   6  -3   9         38.89         61.16         9.10 o
  -5  -2   9        194.37        174.61        13.49 o
  -4  -2   9         89.01         86.49         5.93 o
  -3  -2   9        368.94        370.82         9.08 o
  -2  -2   9         49.34         49.48         3.20 o
  -1  -2   9       2175.09       2190.87        27.20 o
   0  -2   9         33.32         34.02         2.50 o
   1  -2   9        243.83        246.19         5.63 o
   2  -2   9         40.70         37.41         2.73 o
   3  -2   9          0.08          0.33         1.69 o
   4  -2   9        180.58        185.63         6.56 o
   5  -2   9         43.03         36.16         6.15 o
   6  -2   9          2.23         10.79         7.20 o
  -5  -1   9          6.48          9.73         4.85 o
  -4  -1   9        122.68        122.02         7.63 o
  -3  -1   9          8.65         10.48         2.51 o
  -2  -1   9          4.14          7.97         1.97 o
  -1  -1   9        327.43        301.84         5.39 o
   0  -1   9         16.26         21.83         2.06 o
   1  -1   9          3.78          3.14         1.36 o
   2  -1   9         24.23         24.19         2.65 o
   3  -1   9        662.49        677.47        14.07 o
   4  -1   9        704.63        712.85        17.66 o
   5  -1   9        685.49        729.67        20.04 o
   6  -1   9         29.04         34.51         6.94 o
  -5   0   9         37.05         53.03         6.85 o
  -4   0   9         23.11         21.05        10.76 o
  -3   0   9         43.11         34.09         4.10 o
  -2   0   9         45.56         43.73         4.06 o
  -1   0   9        206.60        227.20         6.56 o
   0   0   9          0.96          3.82         1.25 o
   1   0   9          5.56          7.96         1.53 o
   2   0   9         46.10         58.36         2.99 o
   3   0   9          0.25          9.07         2.70 o
   4   0   9         32.10         30.45         4.26 o
   5   0   9         67.36         78.77         6.19 o
   6   0   9          0.26          7.49         4.67 o
  -5   1   9          9.24         16.63         7.68 o
  -4   1   9        251.47        255.06        13.74 o
  -3   1   9        678.42        697.93        16.48 o
  -2   1   9          0.00          1.66         2.05 o
  -1   1   9        708.78        714.63        14.65 o
   0   1   9        110.81        130.67         4.13 o
   1   1   9        414.44        418.51        10.07 o
   2   1   9       1154.94       1198.88        26.87 o
   3   1   9          4.00          6.50         2.65 o
   4   1   9        808.25        712.76        17.56 o
   5   1   9          8.11         11.58         3.61 o
   6   1   9         24.97         24.48         5.01 o
  -5   2   9          2.01          7.94         7.09 o
  -4   2   9        202.32        199.14         9.99 o
  -3   2   9       1059.50       1070.87        22.60 o
  -2   2   9       1290.68       1319.86        25.47 o
  -1   2   9        272.35        276.64         7.32 o
   0   2   9        636.34        587.51        11.37 o
   1   2   9          9.49          6.15         1.30 o
   2   2   9        202.42        200.76         5.07 o
   3   2   9       1071.39       1055.85        22.09 o
   4   2   9        115.03        120.21        14.68 o
   5   2   9         52.35         55.02         4.86 o
   6   2   9         14.33         21.50         5.31 o
   7   2   9          0.45         10.57        17.33 o
  -5   3   9        508.11        538.41        18.01 o
  -4   3   9         84.99        100.63        13.49 o
  -3   3   9        830.68        831.74        18.69 o
  -2   3   9        591.00        590.26        13.44 o
  -1   3   9         13.14         12.54         2.16 o
   0   3   9        301.86        279.28         5.01 o
   1   3   9          0.15          2.80         1.30 o
   2   3   9        924.35        897.64        18.41 o
   3   3   9         36.55         53.92         5.07 o
   4   3   9        158.89        168.55        13.74 o
   5   3   9         42.73         44.97         4.63 o
   6   3   9          0.26          1.45         6.27 o
   7   3   9          3.15          0.57        14.51 o
  -5   4   9        110.21        147.43        11.94 o
  -4   4   9         15.36         20.58         5.27 o
  -3   4   9        733.94        727.28        26.55 o
  -2   4   9          0.00          4.34         2.30 o
  -1   4   9        261.99        246.10         6.80 o
   0   4   9         28.67         26.30         2.59 o
   1   4   9        101.88        100.57         3.33 o
   2   4   9         31.52         27.99         2.41 o
   3   4   9         14.68         14.47         3.14 o
   4   4   9        148.22        147.58         6.63 o
   5   4   9        343.45        328.26        10.13 o
   6   4   9         37.69         37.08         7.09 o
   7   4   9         88.30         85.19        11.21 o
  -5   5   9         58.27         76.33         8.93 o
  -4   5   9        553.57        568.06        16.56 o
  -3   5   9         12.70         13.04         5.72 o
  -2   5   9        412.64        421.28        10.62 o
  -1   5   9         17.70         15.96         2.42 o
   0   5   9         54.20         47.13         3.32 o
   1   5   9          9.86         11.20         1.45 o
   2   5   9        385.50        367.46        14.50 o
   3   5   9       1066.89       1072.17        22.57 o
   4   5   9          6.52          6.76         2.92 o
   5   5   9        248.19        264.11         9.52 o
   6   5   9         20.74         14.34         6.84 o
   7   5   9          9.84          6.15        12.98 o
  -5   6   9         11.23         28.40        19.21 o
  -4   6   9        122.08        126.34         7.90 o
  -3   6   9         32.39         35.76         4.52 o
  -2   6   9          0.84          2.71         2.72 o
  -1   6   9         92.60        103.29         7.51 o
   0   6   9        363.09        357.35         7.36 o
   1   6   9         53.53         43.71         2.33 o
   2   6   9       1191.77       1151.09        18.12 o
   3   6   9       1329.00       1349.10        22.07 o
   4   6   9        571.38        587.67        12.87 o
   5   6   9          8.91          8.11         6.10 o
   6   6   9         49.44         54.58         7.21 o
   7   6   9        132.59        213.07        24.76 o
  -5   7   9          0.44         14.51        10.93 o
  -4   7   9          9.87          5.46         5.78 o
  -3   7   9        379.58        377.24        12.14 o
  -2   7   9        172.10        162.66         5.81 o
  -1   7   9        498.58        502.82         9.74 o
   0   7   9        790.17        774.40        13.02 o
   1   7   9         51.12         52.49         2.95 o
   2   7   9        677.52        682.36         9.04 o
   3   7   9        202.27        196.46         5.04 o
   4   7   9        236.76        244.17         8.35 o
   5   7   9          2.57          8.29         4.43 o
   6   7   9         14.28         14.77         6.10 o
   7   7   9         13.25          2.39        14.34 o
  -4   8   9         22.41         20.83         7.17 o
  -3   8   9         30.69         23.84         4.78 o
  -2   8   9         31.87         36.31         3.52 o
  -1   8   9          0.10         -0.28         3.15 o
   0   8   9        176.16        187.93         8.71 o
   1   8   9        222.00        205.71         7.91 o
   2   8   9        404.59        419.91         7.46 o
   3   8   9          5.78          7.23         2.18 o
   4   8   9        133.17        139.16         6.99 o
   5   8   9        249.90        263.20        17.97 o
   6   8   9         36.83         44.01         7.53 o
   7   8   9         20.17         28.51        14.68 o
  -4   9   9         80.45         95.44        13.49 o
  -3   9   9        377.54        362.39        11.86 o
  -2   9   9         24.43         23.17         2.53 o
  -1   9   9          8.27          4.85         3.72 o
   0   9   9         66.75         53.10         7.68 o
   1   9   9         94.76        103.04         6.64 o
   2   9   9         51.48         48.93         5.38 o
   3   9   9          2.25          5.90         2.28 o
   4   9   9          4.37          5.23         5.41 o
   5   9   9         16.97         12.23         9.99 o
   6   9   9         24.15         11.79         6.04 o
   7   9   9        160.15        187.80        28.17 o
  -3  10   9         10.09          9.53         3.94 o
  -2  10   9         70.04         67.15         5.35 o
  -1  10   9         52.15         42.00         8.88 o
   0  10   9          7.45         10.06         4.10 o
   1  10   9        145.85        141.49        15.88 o
   2  10   9         61.93         57.14         5.36 o
   3  10   9          0.86          0.13         2.88 o
   4  10   9          0.72         -3.46         2.84 o
   5  10   9          3.33         -3.19         4.98 o
   6  10   9          1.68         -4.63         8.26 o
   7  10   9         16.05         -3.93        16.39 o
  -2  11   9         11.08          7.53         6.41 o
  -1  11   9          8.19         17.72         6.91 o
   0  11   9          3.30          2.85         4.65 o
   1  11   9         50.35         55.12         5.97 o
   2  11   9         13.31          7.62         4.62 o
   3  11   9         25.53         25.90         5.45 o
   4  11   9          5.96          5.68         2.99 o
   5  11   9         50.30         42.03         5.56 o
   6  11   9          2.67         -7.68        10.93 o
  -2  12   9          1.53         -8.71         9.56 o
  -1  12   9         21.36         37.69        20.40 o
   0  12   9        661.07        671.25        18.37 o
   1  12   9        126.58        125.43        10.08 o
   2  12   9        240.82        267.53        11.52 o
   3  12   9          8.72          7.17         5.68 o
   4  12   9         14.63         15.76         5.78 o
   5  12   9          6.18          3.88         5.21 o
  -1  13   9         15.29         35.34        18.01 o
   0  13   9         16.06         19.11         7.21 o
   1  13   9          6.20         -3.41         6.64 o
   2  13   9         46.74         53.89         7.71 o
   3  13   9          5.62        -10.67         5.95 o
   4  13   9          0.00        -14.57        11.27 o
  -1  14   9         63.21        166.29        21.00 o
   0  14   9         31.51         20.80         8.85 o
   1  14   9          0.07        -10.93         7.85 o
   2  14   9         24.66         40.51         8.33 o
   3  14   9          0.61          2.93         7.99 o
   4  14   9          1.04         11.18         8.35 o
   0  15   9          3.34         -2.05        14.34 o
   1  15   9         24.14         22.98         9.65 o
   2  15   9         41.95         55.81        18.52 o
   3  15   9          1.00         -0.93         9.68 o
  -1 -14  10         45.86         58.39        14.34 o
   0 -14  10        151.00        107.39        14.85 o
   1 -14  10          0.06         -3.76        11.78 o
  -3 -13  10        438.45        504.15        30.90 o
  -2 -13  10        235.66        208.69        15.45 o
  -1 -13  10         83.28         70.74         8.09 o
   0 -13  10          8.29        -10.41         9.05 o
   1 -13  10         65.29         50.88        10.76 o
   2 -13  10        278.82        250.63        20.66 o
  -4 -12  10          0.09         -4.10        14.17 o
  -3 -12  10         18.76         33.86        12.80 o
  -2 -12  10          7.75          5.77         5.97 o
  -1 -12  10         24.02         28.04         4.54 o
   0 -12  10         44.09         60.75         6.62 o
   1 -12  10         24.41         28.54         5.70 o
   2 -12  10        116.14        101.17        11.69 o
  -4 -11  10        107.14        128.90        16.05 o
  -3 -11  10          2.17         -3.13         5.73 o
  -2 -11  10         30.04         31.27         4.60 o
  -1 -11  10          4.97          3.93         4.59 o
   0 -11  10          0.60          8.77         4.54 o
   1 -11  10         45.08         30.71         5.24 o
   2 -11  10          7.50         -0.52         4.50 o
   3 -11  10         52.82         54.21         6.98 o
   4 -11  10         40.32         30.21        16.82 o
  -5 -10  10         11.72          4.95        15.02 o
  -4 -10  10          0.74          6.50         8.09 o
  -3 -10  10        305.40        335.42        11.43 o
  -2 -10  10         35.03         32.48         4.93 o
  -1 -10  10        245.80        245.17         9.02 o
   0 -10  10         74.22         81.97        10.31 o
   1 -10  10         23.83         22.18         4.20 o
   2 -10  10        186.32        183.84         7.58 o
   3 -10  10          0.11          0.40         4.54 o
   4 -10  10          2.01         -1.39        16.99 o
  -5  -9  10        388.10        429.89        26.63 o
  -4  -9  10        161.03        159.27         8.63 o
  -3  -9  10        305.77        294.94        12.17 o
  -2  -9  10        120.56        130.54        11.49 o
  -1  -9  10        439.56        457.43        11.34 o
   0  -9  10          2.83          5.15         3.18 o
   1  -9  10        460.27        499.71        11.62 o
   2  -9  10        130.18        117.30         7.05 o
   3  -9  10        124.53        152.00         9.12 o
   4  -9  10         24.33         20.00         7.67 o
   5  -9  10          7.13         -1.02        14.17 o
  -5  -8  10        164.04        159.63        16.56 o
  -4  -8  10        430.68        412.48        17.35 o
  -3  -8  10         75.54         68.82         6.84 o
  -2  -8  10        342.66        315.76        10.08 o
  -1  -8  10         33.34         30.79         3.87 o
   0  -8  10         70.60         62.31         4.76 o
   1  -8  10         51.62         56.56         4.46 o
   2  -8  10          0.52         -0.42         2.82 o
   3  -8  10          9.41          7.59         4.30 o
   4  -8  10         10.12         16.55         5.52 o
   5  -8  10          5.61         -3.24        11.78 o
  -5  -7  10        216.92        218.36        19.46 o
  -4  -7  10          3.64          1.72         4.88 o
  -3  -7  10        137.38        114.39         5.79 o
  -2  -7  10         51.80         63.18         4.52 o
  -1  -7  10         27.90         24.45         3.67 o
   0  -7  10         42.51         46.97         4.00 o
   1  -7  10          2.25          4.72         2.95 o
   2  -7  10         43.11         40.49         3.36 o
   3  -7  10        108.58         90.19        14.34 o
   4  -7  10         40.90         46.07         5.35 o
   5  -7  10          3.24         22.02         9.90 o
  -5  -6  10          0.00          4.73         5.92 o
  -4  -6  10         32.37         32.37         3.85 o
  -3  -6  10          0.62          1.99         3.06 o
  -2  -6  10         16.75         14.69         2.19 o
  -1  -6  10          1.74         -1.60         2.65 o
   0  -6  10        669.40        677.33        12.78 o
   1  -6  10        736.33        769.52        12.12 o
   2  -6  10         10.54         13.47         3.07 o
   3  -6  10        159.29        155.93        10.19 o
   4  -6  10          0.05         -3.28         3.86 o
   5  -6  10          0.85          2.07         6.09 o
  -5  -5  10         61.46         69.40         6.06 o
  -4  -5  10         36.20         35.59         3.80 o
  -3  -5  10        151.96        155.06         6.97 o
  -2  -5  10        374.27        342.43         8.16 o
  -1  -5  10        133.56        112.38         6.07 o
   0  -5  10       1095.38        987.84        95.09 o
   1  -5  10          8.02          9.60         1.93 o
   2  -5  10        643.28        636.36        12.22 o
   3  -5  10         85.02         92.01         5.42 o
   4  -5  10         81.25         69.11         5.47 o
   5  -5  10         59.29         46.48         6.35 o
  -5  -4  10        190.29        204.25        15.40 o
  -4  -4  10        216.81        228.34         6.91 o
  -3  -4  10        655.67        687.73        11.42 o
  -2  -4  10        129.39        122.71         4.97 o
  -1  -4  10        107.82         90.82        10.76 o
   0  -4  10       1048.64       1043.23        16.89 o
   1  -4  10        768.42        767.75        11.58 o
   2  -4  10        218.71        200.12         6.08 o
   3  -4  10         55.02         51.69         4.01 o
   4  -4  10        103.84        107.79         5.61 o
   5  -4  10         59.67         50.52         6.06 o
   6  -4  10         13.71         22.37         7.17 o
  -5  -3  10          1.64         -4.29         5.13 o
  -4  -3  10        609.65        594.01        13.50 o
  -3  -3  10         23.54         19.96         2.35 o
  -2  -3  10         31.06         36.02         3.03 o
  -1  -3  10       1048.22       1004.60        20.64 o
   0  -3  10        243.45        228.75         5.79 o
   1  -3  10        308.93        284.58         6.63 o
   2  -3  10         24.25         23.63         2.57 o
   3  -3  10        185.68        163.63         5.86 o
   4  -3  10         21.09         18.18         2.90 o
   5  -3  10        239.52        243.56        12.04 o
   6  -3  10         12.34         -2.73         8.53 o
  -5  -2  10        648.12        634.52        15.98 o
  -4  -2  10        131.10        122.60        16.26 o
  -3  -2  10        327.63        319.01         8.61 o
  -2  -2  10        784.29        604.87        26.89 o
  -1  -2  10        113.77        113.52         4.05 o
   0  -2  10          1.32          6.06         1.70 o
   1  -2  10          9.04          7.32         1.67 o
   2  -2  10          0.53          1.86         2.33 o
   3  -2  10        168.58        160.70         7.43 o
   4  -2  10         78.69         72.19         4.00 o
   5  -2  10        208.13        192.24        16.05 o
   6  -2  10         94.33         77.43         9.26 o
  -5  -1  10         14.02         14.47         6.11 o
  -4  -1  10          8.43          5.96         3.75 o
  -3  -1  10         22.27         18.60         2.89 o
  -2  -1  10         50.48         49.03         3.86 o
  -1  -1  10        253.66        249.44         5.72 o
   0  -1  10        604.26        631.57        10.96 o
   1  -1  10        119.28        121.34         4.05 o
   2  -1  10        112.17        102.37         5.02 o
   3  -1  10         20.98         27.51         2.90 o
   4  -1  10         33.23         30.22         6.83 o
   5  -1  10          0.03          5.98         7.34 o
   6  -1  10        202.88        223.68        14.18 o
  -5   0  10         37.65         42.90         5.97 o
  -4   0  10         59.78         56.93         5.98 o
  -3   0  10        166.11        185.97         8.71 o
  -2   0  10        111.37        111.32         5.78 o
  -1   0  10        178.24        182.37         5.32 o
   0   0  10        345.31        331.75         6.82 o
   1   0  10        341.54        329.29         6.83 o
   2   0  10        221.20        229.23         6.88 o
   3   0  10         54.84         53.41         3.12 o
   4   0  10          5.72          6.87         3.49 o
   5   0  10        336.03        356.24        10.73 o
   6   0  10        151.91        195.61        10.21 o
  -5   1  10          3.61         -1.01         6.95 o
  -4   1  10         28.07         11.69         9.73 o
  -3   1  10          1.50          7.06         3.28 o
  -2   1  10       2724.47       2751.44        49.16 o
  -1   1  10         27.61         24.21         3.93 o
   0   1  10        947.93        941.87        17.54 o
   1   1  10         82.37         76.98         3.29 o
   2   1  10          2.74          1.28         1.70 o
   3   1  10        523.12        551.84        14.05 o
   4   1  10        548.61        548.59        15.20 o
   5   1  10          9.86         13.54         4.01 o
   6   1  10        200.83        185.11        10.30 o
  -5   2  10          0.17         -5.36         6.93 o
  -4   2  10        113.71        116.65         8.84 o
  -3   2  10        136.95        133.46         7.21 o
  -2   2  10        228.87        220.85         7.67 o
  -1   2  10        782.22        801.76        27.57 o
   0   2  10        124.85        123.36         4.06 o
   1   2  10         12.69         15.52         1.77 o
   2   2  10        227.05        210.63         7.05 o
   3   2  10          9.78         12.78         9.05 o
   4   2  10         25.32         12.92         3.90 o
   5   2  10        100.18         96.01         6.93 o
   6   2  10          1.97         10.31         8.39 o
  -5   3  10          0.55         -1.16         7.16 o
  -4   3  10         43.01         47.96         6.32 o
  -3   3  10        223.95        218.54        10.16 o
  -2   3  10        256.40        248.23         8.20 o
  -1   3  10        109.01        111.17         5.03 o
   0   3  10         17.21         19.22         4.18 o
   1   3  10         54.20         43.82         2.76 o
   2   3  10          7.79          6.97         2.71 o
   3   3  10          1.47          6.36         3.18 o
   4   3  10        182.34        183.49         8.87 o
   5   3  10         10.80          1.52         3.84 o
   6   3  10          2.39         -7.84         4.98 o
   7   3  10         24.11         -3.59        15.54 o
  -5   4  10         13.07         16.93        10.07 o
  -4   4  10          4.61          6.20         5.98 o
  -3   4  10        513.89        445.95        12.80 o
  -2   4  10        131.06        133.01         6.38 o
  -1   4  10          1.16         -0.34         3.41 o
   0   4  10          5.81          0.32         2.73 o
   1   4  10          0.78          1.61         1.40 o
   2   4  10        142.96        156.95         6.44 o
   3   4  10       1135.65       1154.32        27.06 o
   4   4  10        127.00        129.29         6.57 o
   5   4  10         75.63         77.82         9.25 o
   6   4  10         21.68         12.36         5.25 o
   7   4  10         46.88         56.00        17.24 o
  -5   5  10         14.57          8.43         8.53 o
  -4   5  10         48.26         53.23         6.74 o
  -3   5  10        504.78        494.85        13.91 o
  -2   5  10          4.70          2.42         2.81 o
  -1   5  10        214.85        214.26        10.76 o
   0   5  10         11.26          6.57         1.93 o
   1   5  10         27.08         32.67         2.35 o
   2   5  10        180.86        185.77         5.51 o
   3   5  10          6.00          8.72         3.31 o
   4   5  10          4.22          8.45         3.40 o
   5   5  10         41.06         34.58         4.59 o
   6   5  10          0.17         -4.49         5.18 o
   7   5  10         41.87         25.27        17.24 o
  -5   6  10         54.58         51.20        14.43 o
  -4   6  10         11.68         11.37         5.21 o
  -3   6  10          2.50          7.68         4.87 o
  -2   6  10        161.20        159.10        13.06 o
  -1   6  10        114.90         95.78         8.37 o
   0   6  10        671.22        643.97        11.83 o
   1   6  10        481.88        487.08         7.73 o
   2   6  10         13.03         15.06         1.90 o
   3   6  10        269.53        291.98        10.17 o
   4   6  10          5.45          9.30         4.35 o
   5   6  10         54.65         41.94         5.14 o
   6   6  10         12.18         11.88         5.88 o
   7   6  10          0.68         -5.80        15.19 o
  -4   7  10        393.50        374.59        14.68 o
  -3   7  10        127.63        136.28         7.58 o
  -2   7  10        324.84        319.81        13.87 o
  -1   7  10         15.98         15.45         3.77 o
   0   7  10         18.24         15.46         2.45 o
   1   7  10        130.95        141.76         4.59 o
   2   7  10         27.80         27.50         2.62 o
   3   7  10        438.25        424.22        10.55 o
   4   7  10        136.57        135.53        10.90 o
   5   7  10         38.39         39.64         5.91 o
   6   7  10         36.99         37.31         6.56 o
   7   7  10         26.85         20.32        16.56 o
  -4   8  10         76.13         54.97         9.22 o
  -3   8  10          7.59          7.78         4.28 o
  -2   8  10         34.97         24.64         3.63 o
  -1   8  10        123.05        113.89         6.80 o
   0   8  10         10.32         12.75         3.73 o
   1   8  10        210.98        202.02         8.21 o
   2   8  10        173.87        175.27         4.11 o
   3   8  10         38.36         35.74         3.02 o
   4   8  10         10.46         12.70         3.84 o
   5   8  10         19.45         18.80         5.06 o
   6   8  10         12.68         15.05         6.64 o
   7   8  10          0.08         14.00        17.58 o
  -3   9  10         64.38         48.56         9.56 o
  -2   9  10         52.51         65.05        12.98 o
  -1   9  10         30.30         32.91         4.83 o
   0   9  10        244.37        241.44         9.30 o
   1   9  10          0.35          4.56         3.86 o
   2   9  10        670.66        693.43        16.40 o
   3   9  10         47.65         55.67         3.97 o
   4   9  10          0.03         -4.09         5.23 o
   5   9  10        108.30         96.47         8.67 o
   6   9  10        129.36        138.47        12.15 o
   7   9  10         11.27         59.41        19.12 o
  -2  10  10          0.29          1.89         9.39 o
  -1  10  10         34.69         40.28         5.69 o
   0  10  10          1.54          6.77         4.63 o
   1  10  10         11.94         11.77         4.52 o
   2  10  10        120.76        131.63         8.56 o
   3  10  10          0.22         -1.67         3.94 o
   4  10  10         94.31         98.00         7.02 o
   5  10  10         21.92         33.11         6.24 o
   6  10  10          0.01         17.24        13.15 o
  -2  11  10          9.43          0.99         4.92 o
  -1  11  10        116.39        135.67        10.54 o
   0  11  10         25.98         32.07         5.69 o
   1  11  10        440.44        481.65        14.61 o
   2  11  10          4.16          1.38         5.03 o
   3  11  10         22.79         10.64         9.39 o
   4  11  10         35.44         23.93         4.19 o
   5  11  10          8.24          7.53         7.81 o
   6  11  10         18.43         11.78        12.29 o
  -1  12  10         26.17         29.69        15.37 o
   0  12  10         21.26         24.82         6.83 o
   1  12  10         13.88         23.17         8.96 o
   2  12  10          5.17         -1.68         5.64 o
   3  12  10         92.56         90.61         9.04 o
   4  12  10          1.28         -4.09         5.89 o
   5  12  10          6.52          0.95         5.66 o
  -1  13  10          7.69         10.41        11.27 o
   0  13  10          5.60          3.83         8.02 o
   1  13  10         11.70         10.89         8.54 o
   2  13  10         37.89         25.48         7.56 o
   3  13  10          0.00         -1.90         7.21 o
   4  13  10          2.68         -3.83         7.03 o
   0  14  10          0.83          9.39        13.32 o
   1  14  10         24.31         17.67         9.46 o
   2  14  10         38.67         34.96         8.63 o
   3  14  10          7.12         -2.11        12.55 o
   4  14  10          0.81        -27.15        16.56 o
   1  15  10          6.42         23.90        15.37 o
   2  15  10         76.83         88.84        11.87 o
   3  15  10         13.87         23.71        11.27 o
   0 -13  11         10.22         -7.85        10.76 o
  -3 -12  11          9.74         49.51        14.00 o
  -2 -12  11        124.38        125.00        13.57 o
  -1 -12  11         46.62         47.35         7.24 o
   0 -12  11          8.76          0.45         7.74 o
   1 -12  11         31.43         22.05         6.51 o
   2 -12  11          0.46         -2.42        12.12 o
  -4 -11  11         55.10         65.22        16.39 o
  -3 -11  11         13.55         41.66        12.29 o
  -2 -11  11         46.88         45.30         6.20 o
  -1 -11  11        126.13        127.91         9.36 o
   0 -11  11         29.36         30.76         5.47 o
   1 -11  11          3.61          4.80         5.18 o
   2 -11  11         65.16         61.67         6.11 o
   3 -11  11         49.30         50.30        10.23 o
  -4 -10  11        820.64        851.58        33.97 o
  -3 -10  11          0.59         -0.21         5.55 o
  -2 -10  11        585.17        608.43        14.49 o
  -1 -10  11         46.98         55.18         9.51 o
   0 -10  11        315.54        324.08        10.53 o
   1 -10  11        190.89        199.41        12.25 o
   2 -10  11        118.80        117.61         7.32 o
   3 -10  11         26.82         32.74         6.31 o
   4 -10  11         90.24         81.87        11.52 o
  -4  -9  11          8.83         11.44        11.78 o
  -3  -9  11        246.65        250.14        10.41 o
  -2  -9  11         13.64         15.93         4.35 o
  -1  -9  11         80.39         92.04         6.99 o
   0  -9  11         39.75         35.00         4.42 o
   1  -9  11          0.31          5.23         3.62 o
   2  -9  11          5.81          3.99         3.82 o
   3  -9  11          7.02          4.10         4.37 o
   4  -9  11          8.81         -0.81        15.11 o
  -4  -8  11        214.57        227.68         9.28 o
  -3  -8  11         93.88         86.16         6.73 o
  -2  -8  11         99.45         87.24         6.47 o
  -1  -8  11         20.36         18.62         4.51 o
   0  -8  11         62.02         61.47         5.03 o
   1  -8  11        114.56        120.71         5.78 o
   2  -8  11          4.08          0.27         3.12 o
   3  -8  11         10.29         22.80         5.05 o
   4  -8  11          3.15          6.48         6.48 o
   5  -8  11          4.04        -18.61        12.29 o
  -4  -7  11          0.13         -3.73         4.06 o
  -3  -7  11          0.00          4.43         4.01 o
  -2  -7  11         41.11         35.37         3.88 o
  -1  -7  11          6.34          4.98         3.36 o
   0  -7  11          5.13          5.39         2.69 o
   1  -7  11        811.99        780.19        12.88 o
   2  -7  11          6.35          6.55         2.64 o
   3  -7  11        265.86        278.72         9.58 o
   4  -7  11         46.00         40.38         5.85 o
   5  -7  11         13.98          7.68        10.59 o
  -4  -6  11          2.23         10.02         4.74 o
  -3  -6  11        252.75        244.11        16.34 o
  -2  -6  11          6.36          9.94         2.99 o
  -1  -6  11        455.70        450.29        28.51 o
   0  -6  11          1.10         -1.77         5.04 o
   1  -6  11         62.29         60.60         3.59 o
   2  -6  11         92.44         99.58         7.24 o
   3  -6  11          0.12          5.35         3.60 o
   4  -6  11         31.28         36.91         5.04 o
   5  -6  11          3.47          7.34         8.71 o
  -4  -5  11        257.46        258.54         9.48 o
  -3  -5  11          4.25          2.04         2.60 o
  -2  -5  11        350.53        373.66        12.20 o
  -1  -5  11         10.42          6.72         4.01 o
   0  -5  11        101.34         95.21         4.73 o
   1  -5  11        346.84        343.21         7.22 o
   2  -5  11          1.86          3.10         2.05 o
   3  -5  11         39.49         41.17         4.12 o
   4  -5  11          4.29          0.00         3.74 o
   5  -5  11          0.00         -6.11         5.91 o
  -4  -4  11        381.27        397.24        11.33 o
  -3  -4  11        197.24        168.37         8.66 o
  -2  -4  11        141.88        147.97         6.63 o
  -1  -4  11        227.28        208.90         7.99 o
   0  -4  11        150.33        139.90         6.38 o
   1  -4  11        317.72        320.52         7.62 o
   2  -4  11         70.61         67.17         4.51 o
   3  -4  11         19.75         16.53         3.18 o
   4  -4  11         14.37         22.53         3.70 o
   5  -4  11          4.67         12.49         8.54 o
  -5  -3  11         87.54         74.14         9.64 o
  -4  -3  11         40.60         51.03         5.19 o
  -3  -3  11          3.26          4.02         5.46 o
  -2  -3  11        326.95        320.30         9.93 o
  -1  -3  11        149.21        131.79         4.88 o
   0  -3  11        242.67        233.59         7.07 o
   1  -3  11          6.48          3.46         2.20 o
   2  -3  11         91.92         82.85         5.52 o
   3  -3  11         20.87         19.02         5.89 o
   4  -3  11         28.78         33.55         3.42 o
   5  -3  11         61.10         62.49        11.44 o
  -5  -2  11        104.51         83.90         7.41 o
  -4  -2  11         19.02         23.13         4.37 o
  -3  -2  11          8.23          8.92         3.57 o
  -2  -2  11        450.65        420.79         9.62 o
  -1  -2  11        172.28        170.37         5.19 o
   0  -2  11        797.11        794.48        13.56 o
   1  -2  11        716.21        704.45        12.37 o
   2  -2  11         45.53         40.39         4.15 o
   3  -2  11        400.45        379.46        10.32 o
   4  -2  11         37.79         41.11         4.11 o
   5  -2  11          6.06          7.17         8.88 o
   6  -2  11         49.47         49.79        18.95 o
  -5  -1  11        179.75        151.13        10.37 o
  -4  -1  11        247.66        235.75         9.25 o
  -3  -1  11        137.74        133.07         8.47 o
  -2  -1  11         53.56         42.39         5.78 o
  -1  -1  11        172.14        165.70         7.00 o
   0  -1  11         30.80         28.69         2.42 o
   1  -1  11         62.78         61.50         4.43 o
   2  -1  11        247.64        242.19         7.63 o
   3  -1  11         51.93         65.19         4.76 o
   4  -1  11        128.14        115.24        12.63 o
   5  -1  11          1.11         10.76         7.85 o
   6  -1  11         12.51         21.79         8.43 o
  -5   0  11        345.82        330.83        16.45 o
  -4   0  11        138.84        145.85         8.14 o
  -3   0  11        476.97        488.24        13.69 o
  -2   0  11          4.69          5.47         2.52 o
  -1   0  11       2447.58       2392.17        46.35 o
   0   0  11        240.95        229.20         5.68 o
   1   0  11       1094.00       1040.84        16.49 o
   2   0  11        272.88        267.58         7.87 o
   3   0  11         53.65         59.24         7.85 o
   4   0  11        227.37        242.40        10.24 o
   5   0  11         12.92          8.25         4.80 o
   6   0  11         17.12         37.57        20.40 o
  -5   1  11         45.17         26.28        25.27 o
  -4   1  11        435.58        404.93        24.33 o
  -3   1  11          0.09         -2.36         3.57 o
  -2   1  11        102.13         96.78         7.77 o
  -1   1  11         32.79         30.05         4.78 o
   0   1  11        157.60        152.36         4.44 o
   1   1  11        468.59        480.25         9.06 o
   2   1  11         17.06         12.74         2.11 o
   3   1  11         23.16         23.98         3.84 o
   4   1  11         14.32         13.19         4.20 o
   5   1  11        217.36        218.32         9.50 o
   6   1  11          0.84         12.79         6.89 o
  -5   2  11        221.78        204.74        19.63 o
  -4   2  11         43.94         41.97         6.46 o
  -3   2  11         24.74         25.27         4.64 o
  -2   2  11        192.95        196.89        11.95 o
  -1   2  11        113.47        126.51         8.54 o
   0   2  11         27.81         23.13         2.53 o
   1   2  11        109.97         90.62         3.81 o
   2   2  11         22.74         15.60         2.27 o
   3   2  11         15.49         11.71         3.43 o
   4   2  11        159.92        166.64         9.03 o
   5   2  11         68.24         63.53         5.76 o
   6   2  11        110.79        137.71        10.33 o
  -5   3  11         31.46         23.28         9.29 o
  -4   3  11         10.68          1.67         7.26 o
  -3   3  11         34.09         33.14         4.79 o
  -2   3  11         59.02         62.73         7.68 o
  -1   3  11        115.40        122.07         8.71 o
   0   3  11          8.89          5.63         3.07 o
   1   3  11         16.95         17.76         2.01 o
   2   3  11        182.50        165.32         5.12 o
   3   3  11        174.77        181.87         8.21 o
   4   3  11        362.75        353.71        12.29 o
   5   3  11          5.68         -1.76         4.27 o
   6   3  11          4.18         -2.06         5.58 o
  -5   4  11          2.48          3.84        13.23 o
  -4   4  11        218.54        197.41        11.61 o
  -3   4  11         24.86         14.79         4.45 o
  -2   4  11       1226.60       1226.12        61.63 o
  -1   4  11        109.70        100.22         8.54 o
   0   4  11        590.59        603.52        18.61 o
   1   4  11        440.72        425.83         8.00 o
   2   4  11         75.64         75.19         4.09 o
   3   4  11        818.83        833.90        19.13 o
   4   4  11        144.75        136.38         8.63 o
   5   4  11        280.18        305.47        10.76 o
   6   4  11        107.05         92.70         7.60 o
  -5   5  11          6.80        -12.90        13.91 o
  -4   5  11         37.42         36.51         6.79 o
  -3   5  11         25.05         26.90         9.22 o
  -2   5  11        264.44        270.77        19.97 o
  -1   5  11          2.36          4.78         4.27 o
   0   5  11          4.63         -0.82         1.97 o
   1   5  11        248.68        249.10         5.74 o
   2   5  11          7.98          8.69         1.86 o
   3   5  11         43.69         53.61         5.43 o
   4   5  11          6.04         11.94         3.72 o
   5   5  11         35.46         31.60         4.98 o
   6   5  11         14.05         18.59         6.18 o
  -4   6  11          3.18         19.10         7.03 o
  -3   6  11        128.82        120.56        18.78 o
  -2   6  11         51.13         53.80         5.44 o
  -1   6  11        141.91        131.29         9.90 o
   0   6  11         25.22         22.31         3.76 o
   1   6  11          1.49          2.53         2.41 o
   2   6  11         78.34         80.78         3.55 o
   3   6  11         64.04         77.36         7.12 o
   4   6  11        159.20        157.31         7.84 o
   5   6  11        238.56        243.70        10.20 o
   6   6  11          1.33         -2.16         5.78 o
   7   6  11         12.40         16.05        16.73 o
  -4   7  11         75.36         68.98         8.42 o
  -3   7  11        173.83        155.55         8.67 o
  -2   7  11          3.90          6.10         3.42 o
  -1   7  11         62.83         62.05         7.60 o
   0   7  11          1.05          5.69         2.48 o
   1   7  11        345.35        336.02         7.61 o
   2   7  11        363.41        345.91         6.63 o
   3   7  11        737.64        718.33        14.02 o
   4   7  11          3.13          7.47         3.85 o
   5   7  11         13.90          7.69         5.22 o
   6   7  11          1.44         -5.84         6.92 o
   7   7  11          6.39         29.36        18.78 o
  -3   8  11         27.87         30.12         5.23 o
  -2   8  11         22.97         31.89         5.99 o
  -1   8  11         35.01         32.93         5.08 o
   0   8  11         44.53         51.08         5.73 o
   1   8  11         30.99         30.27         4.53 o
   2   8  11        106.84        111.82         3.68 o
   3   8  11         43.77         37.79         4.36 o
   4   8  11        117.92        134.77        10.36 o
   5   8  11          8.00         19.59         5.67 o
   6   8  11         80.95         80.78         8.06 o
   7   8  11         23.79         23.73        18.27 o
  -3   9  11         59.92         53.95         7.68 o
  -2   9  11         34.37         21.51        11.61 o
  -1   9  11         89.00         77.26        12.80 o
   0   9  11         96.42         97.17         7.79 o
   1   9  11         51.74         54.27         5.79 o
   2   9  11        139.60        163.81         8.60 o
   3   9  11        119.29        110.76         5.01 o
   4   9  11         52.77         45.80         5.28 o
   5   9  11          8.72         14.73         8.44 o
   6   9  11          0.01         12.29        12.98 o
  -2  10  11        113.09         82.80        14.68 o
  -1  10  11          0.07          0.52         7.09 o
   0  10  11         21.33         18.90        11.78 o
   1  10  11        348.77        365.73        14.43 o
   2  10  11         68.75         62.48         6.63 o
   3  10  11         86.75        101.58         6.43 o
   4  10  11          0.00          0.32         4.59 o
   5  10  11          8.99         -2.04         5.80 o
   6  10  11          1.78         27.49        14.17 o
  -1  11  11          0.12          5.04         6.49 o
   0  11  11          0.91          5.69         6.02 o
   1  11  11         40.22         43.43         6.51 o
   2  11  11         97.85         83.01         7.75 o
   3  11  11         57.72         73.14         8.14 o
   4  11  11          3.61          0.86         4.05 o
   5  11  11          6.85         -1.70         6.33 o
  -1  12  11          6.67         20.48         7.93 o
   0  12  11          9.84          9.96         7.02 o
   1  12  11         35.62         38.52         7.60 o
   2  12  11          7.00          4.48         6.90 o
   3  12  11        208.26        201.38        11.97 o
   4  12  11          3.95          2.57         6.37 o
   0  13  11          4.02          9.65         8.86 o
   1  13  11        232.27        240.06        14.96 o
   2  13  11          2.05          0.60         7.46 o
   3  13  11         57.98         58.98         8.90 o
   4  13  11          5.13         32.27        16.73 o
   1  14  11         78.33         54.35        13.83 o
   2  14  11         58.81         60.64        10.14 o
   3  14  11          8.12         -1.40         9.46 o
   2  15  11          0.76         19.64        14.00 o
  -2 -12  12         11.13         21.00        14.17 o
  -1 -12  12         49.56         55.66        11.61 o
  -3 -11  12        434.63        448.84        27.66 o
  -2 -11  12        103.49        113.36        13.66 o
  -1 -11  12        124.58        141.96         9.86 o
   0 -11  12         49.09         56.15         9.45 o
   1 -11  12         59.58         57.54         6.08 o
   2 -11  12        131.77        127.17        20.40 o
   3 -11  12         28.38         21.99        12.08 o
  -3 -10  12         99.11         80.24        13.15 o
  -2 -10  12          0.04         -3.60         5.18 o
  -1 -10  12        134.86        120.22        15.62 o
   0 -10  12          0.17          4.50         4.79 o
   1 -10  12         89.89         92.02         8.25 o
   2 -10  12         25.09         27.95         5.30 o
   3 -10  12        107.62        121.07        11.57 o
  -4  -9  12          0.02          4.10        12.12 o
  -3  -9  12          7.18          3.23         7.30 o
  -2  -9  12         14.08         22.90         4.99 o
  -1  -9  12          2.64          1.24         5.04 o
   0  -9  12         17.64         16.41         5.28 o
   1  -9  12          0.62          0.16         5.17 o
   2  -9  12          0.02          1.03         4.18 o
   3  -9  12         14.61         21.19         5.04 o
   4  -9  12         47.07         57.46        10.56 o
  -4  -8  12         27.84         46.95        11.78 o
  -3  -8  12         17.91          8.21         9.21 o
  -2  -8  12         18.09         26.25         4.59 o
  -1  -8  12        136.62        131.66         8.97 o
   0  -8  12         22.05         31.25         4.20 o
   1  -8  12        105.94        113.99         6.09 o
   2  -8  12        292.97        306.26         8.95 o
   3  -8  12          1.50         -2.29         4.16 o
   4  -8  12         51.93         56.72         9.29 o
  -4  -7  12        324.72        327.11        19.12 o
  -3  -7  12        209.04        162.85        17.07 o
  -2  -7  12        379.02        403.83        10.80 o
  -1  -7  12        171.02        164.77        12.21 o
   0  -7  12        326.56        332.08         9.04 o
   1  -7  12        190.46        190.17         9.99 o
   2  -7  12          6.45          3.65         4.29 o
   3  -7  12        197.79        201.23         9.40 o
   4  -7  12         39.83         30.65         6.02 o
  -4  -6  12        249.49        231.52        10.53 o
  -3  -6  12         37.62         53.85         7.74 o
  -2  -6  12        407.91        378.25        12.70 o
  -1  -6  12          6.70          4.49         5.63 o
   0  -6  12        126.21        122.73         5.84 o
   1  -6  12          6.55          6.57         2.57 o
   2  -6  12        108.54        100.57        10.86 o
   3  -6  12         28.55         28.73         4.58 o
   4  -6  12          0.61         -4.52         4.89 o
   5  -6  12          6.23         19.80        10.76 o
  -4  -5  12          2.30         -2.15         4.70 o
  -3  -5  12        407.39        427.19        20.89 o
  -2  -5  12         49.37         43.50         3.88 o
  -1  -5  12         92.79         87.72         6.37 o
   0  -5  12         75.30         64.42         4.71 o
   1  -5  12         26.65         26.54         3.31 o
   2  -5  12        445.59        436.88         8.79 o
   3  -5  12        115.30        114.35         6.75 o
   4  -5  12         18.32         17.84         4.43 o
   5  -5  12          5.13         -2.68         6.69 o
  -4  -4  12         30.09         37.18         7.06 o
  -3  -4  12         53.64         38.79         6.79 o
  -2  -4  12         31.41         41.06         3.14 o
  -1  -4  12        258.36        233.59         7.37 o
   0  -4  12        143.04        138.38         5.46 o
   1  -4  12       1048.92       1069.89        17.96 o
   2  -4  12         45.04         38.35         3.56 o
   3  -4  12        254.83        239.41         9.67 o
   4  -4  12         18.71         14.78         4.02 o
   5  -4  12         36.57         33.01         6.41 o
  -4  -3  12          8.10          4.98         4.64 o
  -3  -3  12          1.48         -1.65         3.56 o
  -2  -3  12        221.80        232.57         8.65 o
  -1  -3  12         12.40         16.30         2.67 o
   0  -3  12          2.69          9.54         2.39 o
   1  -3  12         55.50         58.35         4.21 o
   2  -3  12        378.26        359.16         8.46 o
   3  -3  12         11.15         12.94         4.44 o
   4  -3  12        139.70        133.18         8.07 o
   5  -3  12         14.27         33.97        12.29 o
  -4  -2  12         91.11         78.91         6.63 o
  -3  -2  12        316.63        307.30        12.40 o
  -2  -2  12         10.02          5.27         3.66 o
  -1  -2  12        366.46        351.85         8.07 o
   0  -2  12       1339.28       1328.64        20.92 o
   1  -2  12         34.81         36.98         3.31 o
   2  -2  12         47.93         52.26         3.95 o
   3  -2  12        140.29        129.17         6.85 o
   4  -2  12        140.78        172.43        16.22 o
   5  -2  12         32.10         33.29        11.44 o
  -4  -1  12        253.84        249.71        10.38 o
  -3  -1  12          0.48         -1.31         3.47 o
  -2  -1  12        157.66        162.13         6.56 o
  -1  -1  12        172.93        168.16         7.63 o
   0  -1  12        130.90        129.15         5.77 o
   1  -1  12         39.03         35.21         2.93 o
   2  -1  12         46.73         38.92         3.91 o
   3  -1  12         11.00         10.92         3.59 o
   4  -1  12         10.54          0.17         7.85 o
   5  -1  12        158.74        154.51        17.93 o
  -4   0  12          1.63          9.51         4.96 o
  -3   0  12        219.63        200.89         9.27 o
  -2   0  12         21.98         18.40         3.87 o
  -1   0  12         30.49         30.31         4.18 o
   0   0  12         35.92         43.59         5.16 o
   1   0  12         97.91         81.93         4.28 o
   2   0  12         53.32         50.52         3.66 o
   3   0  12        113.56        110.86        12.04 o
   4   0  12          0.12          1.20         7.00 o
   5   0  12         11.71          4.78         9.22 o
   6   0  12         51.61         56.15        10.00 o
  -4   1  12        237.72        225.70        12.29 o
  -3   1  12        118.50        114.09        13.57 o
  -2   1  12         22.82         19.41         3.72 o
  -1   1  12          2.69         -0.51         4.27 o
   0   1  12        278.48        288.28         6.52 o
   1   1  12        377.71        375.00         7.98 o
   2   1  12         86.56         93.77         4.37 o
   3   1  12          0.17         -0.72         3.59 o
   4   1  12         73.17         88.98         8.07 o
   5   1  12         27.73         37.59         6.22 o
   6   1  12        171.34        180.86        18.66 o
  -4   2  12         95.29         77.05         7.93 o
  -3   2  12          3.86         -3.26         4.26 o
  -2   2  12         18.17         16.88         5.98 o
  -1   2  12         66.81         59.75         7.68 o
   0   2  12         76.67         93.22         7.17 o
   1   2  12       1013.71       1018.77        16.29 o
   2   2  12        220.89        214.81         5.18 o
   3   2  12          3.63          2.99         8.28 o
   4   2  12        178.53        187.58        18.78 o
   5   2  12         41.52         44.49         5.61 o
   6   2  12        123.62        157.75        13.32 o
  -4   3  12         36.04         40.08         7.20 o
  -3   3  12         79.78         68.20        11.61 o
  -2   3  12        588.70        580.37        22.71 o
  -1   3  12        218.88        197.53        11.27 o
   0   3  12        642.01        640.22        20.15 o
   1   3  12        256.45        243.05         8.03 o
   2   3  12        180.39        178.88         4.82 o
   3   3  12         19.13         24.61         4.27 o
   4   3  12        108.58        112.98         8.62 o
   5   3  12          0.05         -1.84         4.65 o
   6   3  12        233.74        243.96        12.98 o
  -4   4  12         41.91         42.13         7.74 o
  -3   4  12          6.10         -3.16         6.40 o
  -2   4  12          2.94         -0.41         3.69 o
  -1   4  12        880.80        910.82        28.00 o
   0   4  12         99.93        115.92         7.85 o
   1   4  12         52.84         60.40         3.54 o
   2   4  12        155.96        157.78         4.59 o
   3   4  12        206.00        228.91         9.60 o
   4   4  12          4.76          4.09         4.64 o
   5   4  12          4.20         -9.78         4.89 o
   6   4  12        122.37        126.30         9.67 o
  -4   5  12        108.29         97.36        19.97 o
  -3   5  12        149.07        130.97        20.57 o
  -2   5  12        196.15        184.15        14.17 o
  -1   5  12         21.67         24.93         5.98 o
   0   5  12         86.21         91.51         7.51 o
   1   5  12          0.39         -1.67         1.78 o
   2   5  12          1.22          4.21         2.01 o
   3   5  12          9.65         13.39         4.10 o
   4   5  12         19.80         15.93         5.07 o
   5   5  12          6.69         11.75         5.25 o
   6   5  12          6.15         -5.60        10.91 o
  -4   6  12         11.73         16.57         9.13 o
  -3   6  12         14.46          8.60         5.40 o
  -2   6  12          0.23         -7.34         7.34 o
  -1   6  12          3.37          5.80         5.63 o
   0   6  12          2.73         -1.37         3.59 o
   1   6  12        196.55        171.99         5.20 o
   2   6  12        220.17        225.85         5.54 o
   3   6  12        223.75        224.17         6.65 o
   4   6  12        308.50        343.66        13.76 o
   5   6  12        254.27        286.66        11.54 o
   6   6  12         64.47         64.53         8.20 o
  -4   7  12         34.55         11.01         9.20 o
  -3   7  12          0.66          5.58         5.90 o
  -2   7  12          5.00          7.48        10.24 o
  -1   7  12        203.97        204.52        10.50 o
   0   7  12          0.43          3.91         2.78 o
   1   7  12         42.79         51.64         3.84 o
   2   7  12          0.44          0.28         2.19 o
   3   7  12         33.19         36.64         3.75 o
   4   7  12        195.92        227.44         9.43 o
   5   7  12         10.93         10.65         5.79 o
   6   7  12         24.60         14.16         7.81 o
  -3   8  12         13.28          4.13         9.73 o
  -2   8  12        213.11        253.58        13.12 o
  -1   8  12         11.31          6.64         5.54 o
   0   8  12        200.04        196.73         8.64 o
   1   8  12         90.05         91.59         5.17 o
   2   8  12          1.13          0.19         2.64 o
   3   8  12        224.33        224.61         8.78 o
   4   8  12          0.89          8.24         4.68 o
   5   8  12          1.75         -7.63         6.59 o
   6   8  12          1.57         -5.63        14.00 o
  -2   9  12         88.96         98.76        11.11 o
  -1   9  12         79.72         95.09        13.83 o
   0   9  12          0.03          3.59         5.13 o
   1   9  12          3.21          4.87         5.07 o
   2   9  12        161.21        152.58         9.18 o
   3   9  12         31.37         24.15         2.65 o
   4   9  12        128.55        115.61        10.47 o
   5   9  12         26.45         23.62         6.66 o
   6   9  12          0.17         32.27        14.85 o
  -1  10  12         35.64         25.27        13.83 o
   0  10  12          2.82          7.66         5.77 o
   1  10  12          1.58          3.50        13.06 o
   2  10  12          9.60          8.31         5.36 o
   3  10  12         15.83         18.80         7.16 o
   4  10  12         42.58         51.19         5.80 o
   5  10  12          0.24         11.35        12.72 o
   6  10  12         42.41         43.36        15.71 o
  -1  11  12          2.71        -14.34        11.95 o
   0  11  12          1.03          1.13         6.52 o
   1  11  12         24.59         21.36         7.11 o
   2  11  12          0.17          3.86         6.30 o
   3  11  12          1.13          1.65         6.03 o
   4  11  12         14.46         11.36         6.40 o
   5  11  12          0.77         -9.89         9.56 o
   0  12  12          0.30          4.50         8.19 o
   1  12  12          0.52        -10.73         7.23 o
   2  12  12         12.90          5.34         7.63 o
   3  12  12          0.01          2.96         7.29 o
   4  12  12          7.17         32.44        15.54 o
   1  13  12        161.90        169.21        16.16 o
   2  13  12          1.50        -17.40         8.70 o
   3  13  12         41.87         49.58         9.37 o
   4  13  12          3.91         31.41        17.41 o
   1  14  12          3.57         21.00        17.76 o
   2  14  12         18.10         11.21        12.12 o
   3  14  12          2.25         11.61        18.27 o
  -2 -11  13         92.33        113.87        15.71 o
  -1 -11  13         14.02         17.76        10.76 o
  -3 -10  13         79.09         73.07        15.19 o
  -2 -10  13         36.61         59.92        12.29 o
  -1 -10  13         69.91         70.01        10.22 o
   0 -10  13         47.47         54.08         9.82 o
   1 -10  13          5.86          6.54         5.37 o
   2 -10  13        112.01        121.50        11.03 o
   3 -10  13         16.72         18.98        18.01 o
  -3  -9  13          3.91         11.10        11.78 o
  -2  -9  13          0.27          8.29         5.63 o
  -1  -9  13        338.79        340.19        18.52 o
   0  -9  13         24.44         17.95         5.07 o
   1  -9  13          7.72          2.92         4.41 o
   2  -9  13         27.84         23.76         5.26 o
   3  -9  13          0.04         10.80        14.60 o
   4  -9  13        121.10        128.19        12.90 o
  -3  -8  13         33.47         65.73        10.76 o
  -2  -8  13        519.16        552.21        13.82 o
  -1  -8  13          3.84          1.00         6.32 o
   0  -8  13         90.51         97.27         6.95 o
   1  -8  13         23.86         27.89         5.36 o
   2  -8  13         68.11         64.33         5.06 o
   3  -8  13         14.30         13.21         4.98 o
   4  -8  13         87.79         81.88        11.78 o
  -3  -7  13        504.69        516.33        20.79 o
  -2  -7  13         29.56         37.76        11.56 o
  -1  -7  13        298.07        297.55        11.81 o
   0  -7  13        106.84        113.11         6.81 o
   1  -7  13         31.77         26.61         4.18 o
   2  -7  13          0.82         12.09         6.91 o
   3  -7  13          1.45          0.40         6.41 o
   4  -7  13         62.10         53.93         8.33 o
  -3  -6  13         38.09         43.76         6.05 o
  -2  -6  13         12.63         14.64         4.68 o
  -1  -6  13          0.60         -0.70         3.44 o
   0  -6  13          2.67          0.09         3.06 o
   1  -6  13          4.92          3.66         3.19 o
   2  -6  13        104.01         96.33         9.39 o
   3  -6  13         17.44         13.92         3.61 o
   4  -6  13         37.60         34.94         6.01 o
  -3  -5  13         59.87         62.74         6.36 o
  -2  -5  13         32.17         30.87         3.48 o
  -1  -5  13         57.67         64.39         5.00 o
   0  -5  13         88.87         97.89         6.70 o
   1  -5  13         13.17         20.92         4.77 o
   2  -5  13        330.74        323.41         9.06 o
   3  -5  13        326.88        337.09        12.83 o
   4  -5  13         46.34         46.11         7.29 o
  -3  -4  13        331.26        297.12        21.11 o
  -2  -4  13         36.50         32.47         3.06 o
  -1  -4  13        203.79        212.49        11.73 o
   0  -4  13         24.50         22.22         3.17 o
   1  -4  13         64.79         58.89         4.42 o
   2  -4  13        522.67        526.11        11.37 o
   3  -4  13          6.76          5.26         4.88 o
   4  -4  13         55.67         55.10         9.05 o
   5  -4  13          0.31         -5.63        14.00 o
  -4  -3  13        254.52        226.22        13.50 o
  -3  -3  13         30.29         22.72         5.83 o
  -2  -3  13        466.02        486.78        14.97 o
  -1  -3  13         66.14         69.57         5.11 o
   0  -3  13        685.96        689.09        13.10 o
   1  -3  13        433.19        440.54         9.92 o
   2  -3  13         14.53          9.43         2.71 o
   3  -3  13         33.39         39.44         5.18 o
   4  -3  13          2.62          6.02         4.88 o
   5  -3  13         24.50          9.56        12.98 o
  -4  -2  13        632.97        635.71        45.53 o
  -3  -2  13        130.91        117.17        12.90 o
  -2  -2  13         28.88         36.88         5.57 o
  -1  -2  13          1.45          7.57         2.44 o
   0  -2  13        323.01        324.03        10.38 o
   1  -2  13        619.04        622.28        12.05 o
   2  -2  13        204.60        195.00         6.52 o
   3  -2  13          9.46         12.36         4.20 o
   4  -2  13          1.04          6.49         8.71 o
   5  -2  13         31.88         40.80        13.32 o
  -4  -1  13         23.26         17.60         6.48 o
  -3  -1  13        213.27        218.17        13.97 o
  -2  -1  13          0.12         -5.77         4.44 o
  -1  -1  13         43.29         50.65         6.91 o
   0  -1  13          0.33          0.34         2.33 o
   1  -1  13         70.85         67.81         4.59 o
   2  -1  13         18.84         20.14         2.82 o
   3  -1  13        234.33        204.80         8.14 o
   4  -1  13         28.64         29.88         9.73 o
   5  -1  13          0.20        -16.22        10.59 o
  -4   0  13         92.89         76.02        17.41 o
  -3   0  13         83.79         81.76         7.37 o
  -2   0  13         48.73         47.10         4.44 o
  -1   0  13          2.56          3.94         3.72 o
   0   0  13        183.17        197.19        10.42 o
   1   0  13         65.49         62.56         4.40 o
   2   0  13         82.36         71.99         5.74 o
   3   0  13         33.08         33.26         3.85 o
   4   0  13          2.85         -8.02         7.51 o
   5   0  13         47.87         54.29        11.95 o
  -4   1  13         10.59         -1.10        11.10 o
  -3   1  13        175.51        173.15        14.68 o
  -2   1  13         88.46         85.08         6.19 o
  -1   1  13         37.87         33.87         5.04 o
   0   1  13          1.49          1.88         5.29 o
   1   1  13         44.40         43.68         4.11 o
   2   1  13        933.59        959.22        36.64 o
   3   1  13          0.40          4.11         3.41 o
   4   1  13         92.28        116.66        17.07 o
   5   1  13         48.69         52.57         7.70 o
   6   1  13         58.73         34.49        14.34 o
  -4   2  13         23.85         14.38         7.61 o
  -3   2  13        332.22        305.95        12.47 o
  -2   2  13          9.87         10.17         6.49 o
  -1   2  13        240.22        269.06        13.66 o
   0   2  13        123.08        117.56         6.89 o
   1   2  13         80.53         64.72         4.20 o
   2   2  13         11.63         16.22         2.68 o
   3   2  13         27.07         28.01         2.88 o
   4   2  13          0.29          2.70         5.03 o
   5   2  13         15.10         12.62         6.59 o
   6   2  13         13.04         19.31         7.23 o
  -4   3  13         14.94          2.12        10.84 o
  -3   3  13          1.64          2.67         5.58 o
  -2   3  13         49.43         60.95         9.39 o
  -1   3  13         78.33         71.53         9.56 o
   0   3  13        152.83        144.78         9.39 o
   1   3  13         28.98         26.70         2.83 o
   2   3  13        234.75        245.37         5.85 o
   3   3  13        154.89        160.62        11.44 o
   4   3  13        164.91        170.94        10.44 o
   5   3  13          1.81          0.14         5.21 o
   6   3  13         27.28         24.78        11.26 o
  -4   4  13         18.79          9.72        16.65 o
  -3   4  13         48.17         32.00         6.41 o
  -2   4  13         93.20        113.87        13.83 o
  -1   4  13         90.55         83.66        10.24 o
   0   4  13         85.69         95.09         8.37 o
   1   4  13         57.66         56.51         3.71 o
   2   4  13         58.03         48.38         3.40 o
   3   4  13        146.78        145.93        10.07 o
   4   4  13         13.92          9.49         5.43 o
   5   4  13         37.06         31.06         5.81 o
   6   4  13         16.28         21.08         7.99 o
  -4   5  13          0.00          0.52        15.88 o
  -3   5  13          2.02          5.54         6.02 o
  -2   5  13          7.12          4.27         7.68 o
  -1   5  13          1.52          7.68         6.15 o
   0   5  13        186.17        184.90        10.76 o
   1   5  13          0.55         -2.18         2.15 o
   2   5  13          0.02          1.11         2.33 o
   3   5  13        108.20        107.53        13.91 o
   4   5  13          8.58          1.87         6.74 o
   5   5  13         10.13         18.99         7.15 o
   6   5  13          9.52         14.05         7.99 o
  -4   6  13        113.61        104.69        15.62 o
  -3   6  13         17.08         11.39         8.11 o
  -2   6  13        210.22        142.39        16.05 o
  -1   6  13        102.35         97.48        11.78 o
   0   6  13        276.95        259.85        12.63 o
   1   6  13         82.71         79.38         6.04 o
   2   6  13          4.42          0.61         2.34 o
   3   6  13          0.17          4.11         2.83 o
   4   6  13          7.29         -0.19         7.61 o
   5   6  13         90.05         76.84         7.21 o
   6   6  13          3.02          4.27        10.84 o
  -3   7  13         60.14         61.68         9.99 o
  -2   7  13         10.78          9.02        12.04 o
  -1   7  13         55.23         57.90         6.89 o
   0   7  13         56.88         75.98         7.09 o
   1   7  13         15.47         17.15         3.19 o
   2   7  13        145.90        164.92         5.36 o
   3   7  13         15.22         21.61         3.79 o
   4   7  13          0.02          5.42         5.03 o
   5   7  13         11.50         21.67         6.36 o
   6   7  13         30.23         30.39        16.05 o
  -2   8  13         41.06         47.81         8.94 o
  -1   8  13         90.29         92.03         9.36 o
   0   8  13          3.91          2.23         4.89 o
   1   8  13         14.96          8.33         3.23 o
   2   8  13          0.85          1.59         3.62 o
   3   8  13         20.37         17.66         3.13 o
   4   8  13         24.04         28.64         5.78 o
   5   8  13          3.15         15.00         6.79 o
   6   8  13          3.46         -3.41        17.07 o
  -1   9  13          5.48        -15.54        11.78 o
   0   9  13          1.36         -1.78         5.08 o
   1   9  13         15.84          8.15         5.70 o
   2   9  13         30.75         40.33         7.60 o
   3   9  13        152.86        144.51         8.56 o
   4   9  13         45.48         43.70         6.12 o
   5   9  13         68.19         62.40         8.18 o
   6   9  13         31.21         44.05        17.58 o
  -1  10  13         79.60         83.31        16.05 o
   0  10  13         88.22        108.31         9.57 o
   1  10  13          0.01          9.20         6.27 o
   2  10  13         68.62         63.95         7.87 o
   3  10  13          0.34          1.54         4.31 o
   4  10  13        182.86        227.51        20.10 o
   5  10  13          9.24         21.08         8.07 o
   0  11  13         14.99         23.30         7.77 o
   1  11  13        143.78        175.64        13.16 o
   2  11  13         47.77         69.51         8.87 o
   3  11  13         53.84         50.92         8.08 o
   4  11  13          0.71          2.54         9.39 o
   0  12  13          5.78         33.12        16.22 o
   1  12  13          0.01         -7.27         8.60 o
   2  12  13         18.75         13.29         8.72 o
   3  12  13         46.81         62.85         9.51 o
   4  12  13          0.06        -13.66        17.24 o
   1  13  13          6.13         34.15        17.41 o
   2  13  13          0.13         -7.08        16.30 o
   3  13  13         16.56         -0.34        17.58 o
  -1 -11  14         34.41         31.07        13.49 o
  -2 -10  14          3.16         20.15        13.32 o
  -1 -10  14         35.12         45.58        11.10 o
   0 -10  14        229.57        237.82        24.24 o
   1 -10  14          0.94          2.86         8.43 o
   2 -10  14         46.43         52.06        13.06 o
  -2  -9  14         51.11         80.75        12.46 o
  -1  -9  14        237.50        239.41        11.26 o
   0  -9  14         53.99         50.12         6.37 o
   1  -9  14         76.27         74.80         9.95 o
   2  -9  14          3.20          8.82        10.37 o
   3  -9  14          4.74          0.55         9.99 o
  -2  -8  14         49.93         83.14        11.10 o
  -1  -8  14         17.43         10.92         4.27 o
   0  -8  14         45.25         44.86         5.58 o
   1  -8  14        164.94        182.69        19.39 o
   2  -8  14         13.15          8.12         5.07 o
   3  -8  14         21.09         31.37         9.23 o
  -2  -7  14          0.14         -3.48         4.21 o
  -1  -7  14          0.87          5.31         4.51 o
   0  -7  14          3.00         11.23         5.62 o
   1  -7  14          6.55          1.72         6.04 o
   2  -7  14        217.53        207.41        19.19 o
   3  -7  14          0.84          1.59         6.25 o
   4  -7  14         18.21         19.20         9.99 o
  -2  -6  14        187.01        195.31         7.55 o
  -1  -6  14         70.46         57.48         5.07 o
   0  -6  14         21.13         22.12         4.65 o
   1  -6  14          4.75         12.23         5.69 o
   2  -6  14          6.14          5.75         5.44 o
   3  -6  14          5.68         -5.48         4.47 o
   4  -6  14         47.91         62.49        11.78 o
  -3  -5  14        122.81         94.24        12.80 o
  -2  -5  14        223.32        231.90         7.26 o
  -1  -5  14        188.94        210.19         8.22 o
   0  -5  14         19.60         24.76         6.36 o
   1  -5  14        143.69        155.44        16.20 o
   2  -5  14          2.21         -3.86         4.44 o
   3  -5  14        356.90        333.46        15.44 o
   4  -5  14         42.87         51.91         8.08 o
  -3  -4  14         30.86         41.13        15.28 o
  -2  -4  14        239.87        221.43         8.11 o
  -1  -4  14          0.18          0.70         2.69 o
   0  -4  14         37.94         41.92         4.21 o
   1  -4  14        113.07        100.68        12.81 o
   2  -4  14         90.72         77.36         5.60 o
   3  -4  14         29.55         27.65         4.79 o
   4  -4  14          0.08          3.74         6.04 o
  -3  -3  14        486.24        460.26        21.45 o
  -2  -3  14         55.70         54.78        12.55 o
  -1  -3  14          0.04          2.86         2.50 o
   0  -3  14         19.78         21.23         3.56 o
   1  -3  14          9.98          9.72         3.18 o
   2  -3  14         97.96         80.96         8.10 o
   3  -3  14          4.50         10.85         5.05 o
   4  -3  14         13.91         19.12         5.66 o
  -3  -2  14         59.51         63.43        10.44 o
  -2  -2  14         40.38         38.65         6.15 o
  -1  -2  14        101.44         98.42         8.02 o
   0  -2  14         59.41         60.42         7.21 o
   1  -2  14        878.45        921.15        16.36 o
   2  -2  14         77.92         75.00         5.29 o
   3  -2  14         21.26         24.59         4.68 o
   4  -2  14         28.54         15.54        10.93 o
   5  -2  14         29.31         35.51        12.98 o
  -3  -1  14        154.95        143.42         9.49 o
  -2  -1  14          3.69          3.90         5.49 o
  -1  -1  14          4.66          7.52         4.26 o
   0  -1  14        209.86        222.47         6.93 o
   1  -1  14         62.29         69.67         4.92 o
   2  -1  14        531.21        537.08        11.28 o
   3  -1  14         77.94         84.89         6.63 o
   4  -1  14         31.42         25.44        10.24 o
   5  -1  14         76.56         86.39        14.68 o
  -3   0  14        128.71        122.25        16.09 o
  -2   0  14          0.35          4.10         7.17 o
  -1   0  14        660.52        676.40        17.67 o
   0   0  14         60.41         65.21         4.91 o
   1   0  14          2.12          4.02         2.81 o
   2   0  14          3.10          1.82         3.68 o
   3   0  14          0.52          0.43         3.67 o
   4   0  14          4.89         15.02         9.39 o
   5   0  14         77.06         89.80        13.83 o
  -4   1  14        386.11        359.04        29.36 o
  -3   1  14         63.04         61.25         9.43 o
  -2   1  14        489.78        525.47        16.90 o
  -1   1  14         77.77         89.65         7.67 o
   0   1  14        122.79        121.94         7.68 o
   1   1  14        536.02        532.35        10.79 o
   2   1  14          7.10          8.05         2.96 o
   3   1  14         60.92         55.90         7.26 o
   4   1  14          7.07         19.97         8.88 o
   5   1  14         64.34         46.95        13.32 o
  -4   2  14        103.29         59.91         9.57 o
  -3   2  14         53.99         31.03         7.07 o
  -2   2  14        156.84        190.87        16.73 o
  -1   2  14         79.44         90.19        13.15 o
   0   2  14         42.59         34.99         4.80 o
   1   2  14         24.53         15.15         2.81 o
   2   2  14        181.09        187.51         6.38 o
   3   2  14         39.07         42.34         8.02 o
   4   2  14         99.60        118.13        10.45 o
   5   2  14          1.29         10.81         7.36 o
  -4   3  14         59.04         75.80        18.61 o
  -3   3  14         47.33         36.75         9.90 o
  -2   3  14         31.99         31.07         9.22 o
  -1   3  14         67.68         80.41        11.27 o
   0   3  14         95.91         95.95         9.73 o
   1   3  14        115.02        113.64         5.49 o
   2   3  14         41.45         31.41         3.48 o
   3   3  14         66.01         59.17         4.77 o
   4   3  14        366.34        388.03        14.43 o
   5   3  14         53.58         61.26         8.87 o
  -4   4  14          0.55          9.51        10.19 o
  -3   4  14          3.23          0.37         7.20 o
  -2   4  14         10.87         12.98         9.39 o
  -1   4  14         60.84         48.49         8.02 o
   0   4  14         17.46         19.97         5.80 o
   1   4  14        356.10        346.26        10.41 o
   2   4  14         64.23         62.79         5.67 o
   3   4  14         37.39         43.73         4.11 o
   4   4  14          6.72          6.19         5.85 o
   5   4  14          8.61         11.17         6.43 o
   6   4  14         86.24         82.12        16.90 o
  -3   5  14        179.55        171.75        31.93 o
  -2   5  14         83.65         64.02        11.61 o
  -1   5  14        218.47        225.36        15.54 o
   0   5  14        361.34        373.21        16.05 o
   1   5  14         74.27         59.16         7.63 o
   2   5  14        161.51        163.12         5.05 o
   3   5  14         40.25         35.61         4.10 o
   4   5  14         60.91         56.71         7.18 o
   5   5  14         13.73         20.52         7.24 o
   6   5  14         65.93         51.56        16.73 o
  -3   6  14         70.56         73.24        16.56 o
  -2   6  14          6.74        -16.22         9.90 o
  -1   6  14        161.40        184.55        15.19 o
   0   6  14         65.59         57.02         7.68 o
   1   6  14         83.11         79.48         5.33 o
   2   6  14          0.34         -2.63         2.69 o
   3   6  14         33.02         32.36         3.32 o
   4   6  14          0.77         -4.12         6.26 o
   5   6  14          0.58         -2.58         6.48 o
   6   6  14          2.49         23.73        17.41 o
  -2   7  14         78.52         82.20        21.60 o
  -1   7  14         64.49         55.78         7.93 o
   0   7  14         38.20         47.52         6.06 o
   1   7  14         28.79         27.02         4.03 o
   2   7  14         19.13         16.39         3.01 o
   3   7  14          4.32         10.53         2.78 o
   4   7  14          8.82          9.94         5.75 o
   5   7  14          2.90          5.68         7.29 o
   6   7  14          5.23         18.27        18.27 o
  -1   8  14         66.29         58.12         7.98 o
   0   8  14         31.41         30.34         6.38 o
   1   8  14         12.20         16.49         3.95 o
   2   8  14         32.91         23.89        15.02 o
   3   8  14          3.17          4.04         3.08 o
   4   8  14         13.05         14.06         6.16 o
   5   8  14         28.00         38.65         8.26 o
   6   8  14          0.05         -6.32        19.80 o
  -1   9  14         58.67         43.71        15.88 o
   0   9  14         52.27         47.63        12.80 o
   1   9  14          2.43          5.65         5.99 o
   2   9  14         48.10         59.63         5.50 o
   3   9  14         23.04         24.76         3.46 o
   4   9  14        128.58        107.34         6.59 o
   5   9  14         81.70         83.32        12.35 o
   0  10  14         97.80        126.68        17.41 o
   1  10  14         32.90         47.40         9.56 o
   2  10  14         95.72        131.45        11.97 o
   3  10  14          0.41         -7.23        13.74 o
   4  10  14          1.65          6.32        10.30 o
   0  11  14          1.97         -1.88        14.85 o
   1  11  14          1.53         -1.04        21.08 o
   2  11  14         10.33          4.40         8.43 o
   3  11  14         37.26         42.26        13.66 o
   4  11  14         82.62         79.05        10.04 o
   1  12  14         12.08         32.27        15.88 o
   2  12  14          1.78         -6.66        10.31 o
   3  12  14          0.30         -7.68        15.71 o
   4  12  14          9.73         -9.39        17.41 o
  -1 -10  15         81.18         76.76        10.58 o
   0 -10  15          0.01        -25.95        15.88 o
  -1  -9  15          0.37          9.14         8.37 o
   0  -9  15         31.51         34.83        14.34 o
   1  -9  15          0.17         -0.55        10.59 o
   2  -9  15         11.99          5.12        14.85 o
  -1  -8  15         58.78         59.91         7.75 o
   0  -8  15          2.85          2.36         7.89 o
   1  -8  15          0.04         18.17        10.76 o
   2  -8  15         70.34         82.42        11.78 o
   3  -8  15         15.20         11.10        14.17 o
  -2  -7  15         20.60         25.61        10.41 o
  -1  -7  15        313.99        334.92        11.23 o
   0  -7  15        110.30        126.59        12.61 o
   1  -7  15        226.47        218.34        10.19 o
   2  -7  15         80.56        112.25        30.82 o
   3  -7  15         37.40         35.34        12.46 o
  -2  -6  15        211.14        221.21         9.84 o
  -1  -6  15        186.36        207.21         9.23 o
   0  -6  15        144.84        171.37        16.71 o
   1  -6  15         12.83         15.70         4.78 o
   2  -6  15         16.02          5.63         4.83 o
   3  -6  15          4.85          7.26         8.00 o
  -2  -5  15          7.66         16.49         5.60 o
  -1  -5  15        319.75        331.72         8.56 o
   0  -5  15        233.88        242.20        13.47 o
   1  -5  15        229.50        244.69        14.32 o
   2  -5  15         49.40         38.27         7.85 o
   3  -5  15         32.55         21.90         7.36 o
   4  -5  15         92.93         90.48        12.29 o
  -2  -4  15        357.47        376.59        15.81 o
  -1  -4  15         79.51         90.84         5.57 o
   0  -4  15         17.91         10.66         4.12 o
   1  -4  15          7.61          8.96         4.41 o
   2  -4  15         42.02         46.42         8.09 o
   3  -4  15         47.36         31.93         7.08 o
   4  -4  15         13.36         19.32         7.52 o
  -2  -3  15         55.01         57.96        17.33 o
  -1  -3  15         45.98         51.62         4.75 o
   0  -3  15          0.24         -1.71         3.72 o
   1  -3  15         44.21         40.03         4.39 o
   2  -3  15        234.44        234.53         8.48 o
   3  -3  15        157.36        155.73        14.48 o
   4  -3  15         26.91         33.74         6.68 o
  -3  -2  15        125.63        171.75        22.19 o
  -2  -2  15          1.26         -0.50         6.49 o
  -1  -2  15         17.13         10.29         5.34 o
   0  -2  15         20.63         26.99         5.09 o
   1  -2  15         42.58         43.16         4.21 o
   2  -2  15        159.82        152.82         7.26 o
   3  -2  15        158.88        149.73         8.49 o
   4  -2  15         46.30         50.71        13.32 o
  -3  -1  15         54.28         53.27        13.15 o
  -2  -1  15        371.74        376.21        15.27 o
  -1  -1  15        201.54        216.73        15.54 o
   0  -1  15        127.47        149.73         8.21 o
   1  -1  15         69.07         76.36         6.23 o
   2  -1  15         28.30         29.18         3.94 o
   3  -1  15        136.55        137.16        10.56 o
   4  -1  15         43.12         47.12        12.12 o
   5  -1  15          0.10         18.44        14.51 o
  -3   0  15          6.89          6.15        12.12 o
  -2   0  15          2.37          7.95         7.17 o
  -1   0  15         19.75         14.64         5.46 o
   0   0  15         68.61         51.50         6.49 o
   1   0  15          0.35          2.78         3.32 o
   2   0  15        221.10        214.21         8.48 o
   3   0  15         16.46         19.84         5.10 o
   4   0  15         36.22         47.46        11.44 o
   5   0  15          8.17         -5.80        13.66 o
  -3   1  15         52.16         67.78        14.85 o
  -2   1  15         45.24         46.77         7.80 o
  -1   1  15          4.63          5.89         5.20 o
   0   1  15          2.89          2.85         4.31 o
   1   1  15          0.57          2.53         3.32 o
   2   1  15          0.04          1.99         3.32 o
   3   1  15         74.60         76.58         5.81 o
   4   1  15         24.57         19.29        11.10 o
   5   1  15         21.73         35.17        14.34 o
  -3   2  15          5.55        -10.07        13.83 o
  -2   2  15         13.32         21.89         7.32 o
  -1   2  15         90.00         84.64         7.89 o
   0   2  15         18.52         14.14         4.76 o
   1   2  15         44.61         47.73         3.91 o
   2   2  15          3.79          4.78         4.31 o
   3   2  15          6.32          3.18         4.72 o
   4   2  15          3.05         12.63        10.07 o
   5   2  15         15.58         19.80        13.66 o
  -3   3  15         55.19         66.24        14.85 o
  -2   3  15        118.68        134.53        18.44 o
  -1   3  15          0.43          4.10         7.68 o
   0   3  15        139.32        171.31        18.87 o
   1   3  15        145.15        128.20         6.92 o
   2   3  15        162.40        164.40         6.74 o
   3   3  15          9.28          3.56         4.15 o
   4   3  15         65.88         67.73         7.94 o
   5   3  15         43.61         46.59         8.89 o
  -3   4  15          2.63        -15.88        15.02 o
  -2   4  15         26.96         34.49        11.10 o
  -1   4  15         14.79         25.10         8.71 o
   0   4  15         11.89          9.90         6.32 o
   1   4  15        206.42        212.23         8.21 o
   2   4  15         27.28         19.30         3.69 o
   3   4  15         13.83         13.35         4.06 o
   4   4  15         12.94         19.80         7.39 o
   5   4  15         11.06         18.49         7.38 o
  -3   5  15         90.29        117.12        18.61 o
  -2   5  15        100.73         95.61        14.51 o
  -1   5  15        112.54        140.34        16.05 o
   0   5  15          1.01         13.49         7.17 o
   1   5  15         17.31          8.71         6.15 o
   2   5  15          6.89         10.62         2.88 o
   3   5  15         72.43         81.27         6.10 o
   4   5  15          0.01          5.98         6.52 o
   5   5  15          0.25          9.09         8.00 o
  -2   6  15         42.49         11.61        12.46 o
  -1   6  15         74.09         79.90        11.10 o
   0   6  15         60.34         49.34         8.88 o
   1   6  15          5.45          6.32         5.08 o
   2   6  15          0.29          0.26         3.19 o
   3   6  15         34.00         26.67         4.38 o
   4   6  15        107.52        104.60         9.60 o
   5   6  15          3.15         11.04        15.79 o
   6   6  15          2.55         -4.95        20.49 o
  -2   7  15          0.16          0.17        15.71 o
  -1   7  15         27.79         34.56         8.52 o
   0   7  15          4.16          3.74         6.43 o
   1   7  15        111.39        135.90         7.26 o
   2   7  15         11.03          5.64         3.75 o
   3   7  15        118.94        132.36         8.37 o
   4   7  15          8.52          8.15         4.93 o
   5   7  15          2.15          7.35         9.66 o
  -1   8  15         15.70         35.68        15.88 o
   0   8  15         89.18         99.22        12.04 o
   1   8  15         41.99         45.57         4.99 o
   2   8  15          0.07         -5.44         4.38 o
   3   8  15        105.04        122.23         6.05 o
   4   8  15          0.01         -5.82         6.19 o
   5   8  15         35.43         45.39         9.43 o
   0   9  15          0.03          4.95        14.34 o
   1   9  15         27.14         35.41         7.07 o
   2   9  15         59.71         63.11         5.40 o
   3   9  15          8.46          0.70         4.20 o
   4   9  15          8.63          0.53         5.57 o
   0  10  15          5.27         24.41        15.54 o
   1  10  15          3.75         15.54        13.15 o
   2  10  15         17.13         24.76         8.69 o
   3  10  15          5.54         23.05        13.83 o
   4  10  15         14.43         24.20         9.67 o
   1  11  15         36.83         77.17        17.41 o
   2  11  15         23.02         28.34        14.51 o
   3  11  15         23.40         22.71        16.39 o
   4  11  15         29.33          2.05        10.26 o
   0  -9  16          6.13         20.15        16.90 o
   0  -8  16        259.43        359.04        28.00 o
   1  -8  16         31.19         21.38        10.68 o
   2  -8  16        106.25         99.02        17.93 o
  -1  -7  16          0.69          9.97        16.82 o
   0  -7  16         21.23         33.00        18.10 o
   1  -7  16          0.13          7.53        13.74 o
   2  -7  16         15.12         33.46        29.11 o
   3  -7  16         31.92         36.54        14.17 o
  -1  -6  16         38.48         27.68         7.25 o
   0  -6  16          2.65         14.00         7.85 o
   1  -6  16         48.16         55.08         8.98 o
   2  -6  16         13.65          3.45         8.12 o
   3  -6  16         34.62         27.79        11.44 o
  -1  -5  16          0.02         -0.16         5.09 o
   0  -5  16         69.98         59.84         6.18 o
   1  -5  16         53.33         59.68         6.86 o
   2  -5  16         28.69         44.25        14.94 o
   3  -5  16         35.92         39.52         9.22 o
  -1  -4  16        145.78        142.08         7.06 o
   0  -4  16          0.07         -2.17         9.82 o
   1  -4  16        109.42         97.93         7.70 o
   2  -4  16          9.10         12.62         4.92 o
   3  -4  16         39.43         54.82         8.68 o
  -2  -3  16        363.87        456.18        27.15 o
  -1  -3  16        211.30        243.13        13.19 o
   0  -3  16         99.41         98.74        11.89 o
   1  -3  16         47.64         55.72         6.82 o
   2  -3  16         27.44         29.33         5.08 o
   3  -3  16         79.01         82.27         8.68 o
   4  -3  16         18.03         27.66        16.05 o
  -2  -2  16         77.68         53.95         9.15 o
  -1  -2  16        260.66        273.95        30.47 o
   0  -2  16        447.11        455.90        13.95 o
   1  -2  16         23.19         23.15         4.73 o
   2  -2  16         16.60          5.72         5.33 o
   3  -2  16          8.66          6.49         6.31 o
   4  -2  16          3.12          1.02        13.83 o
  -2  -1  16          1.67          2.16         8.37 o
  -1  -1  16         12.77         19.11         6.47 o
   0  -1  16          0.07          2.10         6.10 o
   1  -1  16          5.57         13.94         4.29 o
   2  -1  16          5.13          5.51         4.54 o
   3  -1  16          2.28          1.17         7.77 o
   4  -1  16         29.52         41.32        14.51 o
  -2   0  16         31.51         21.77         8.31 o
  -1   0  16         67.55         71.77         8.09 o
   0   0  16         10.11         10.84         5.60 o
   1   0  16         44.46         36.28         4.34 o
   2   0  16         42.48         51.38         7.64 o
   3   0  16          9.17          7.57         4.25 o
   4   0  16         57.45         71.70        15.19 o
  -2   1  16          0.13         -1.99        11.78 o
  -1   1  16         19.81         16.56         9.99 o
   0   1  16        116.20        130.01         9.97 o
   1   1  16          0.38         -1.49         3.89 o
   2   1  16        115.59        141.10         8.35 o
   3   1  16          2.08         -4.11         3.94 o
   4   1  16         25.48         37.56        12.63 o
   5   1  16        104.65         98.85        18.95 o
  -3   2  16        110.25         77.85        19.46 o
  -2   2  16         51.76         53.21         9.54 o
  -1   2  16        253.07        273.42        14.10 o
   0   2  16          0.51          4.20         5.54 o
   1   2  16        218.11        247.25         8.27 o
   2   2  16         82.53         70.78         6.13 o
   3   2  16         42.78         38.86         6.21 o
   4   2  16          4.59          6.49        11.27 o
   5   2  16         99.91         88.78        17.24 o
  -3   3  16          7.43         31.58        17.93 o
  -2   3  16         41.79         39.30        19.38 o
  -1   3  16          0.07         -5.85         8.02 o
   0   3  16         19.09         17.25         6.03 o
   1   3  16          3.11          1.78         7.46 o
   2   3  16          3.70          1.79         3.91 o
   3   3  16         11.87         11.48         5.65 o
   4   3  16          8.21         -7.00        11.10 o
   5   3  16          8.22         -1.88        15.37 o
  -2   4  16        154.46        199.92        23.90 o
  -1   4  16        125.17        139.31        18.10 o
   0   4  16         18.31         19.37         6.43 o
   1   4  16         28.96         28.06         4.21 o
   2   4  16          0.64         -2.05         3.98 o
   3   4  16          0.13          2.24         3.41 o
   4   4  16         61.15         49.37         6.15 o
   5   4  16         11.84         10.56         8.39 o
  -2   5  16         51.69         52.41        15.02 o
  -1   5  16         44.15         56.68        11.44 o
   0   5  16          0.65         -7.85         8.37 o
   1   5  16         40.23         42.41         6.48 o
   2   5  16          3.68          3.33         3.86 o
   3   5  16          0.01          4.68         4.77 o
   4   5  16        108.17        124.75         9.32 o
   5   5  16          0.10         -1.31        11.20 o
  -1   6  16        127.93        117.97        14.34 o
   0   6  16         46.65         58.90        10.59 o
   1   6  16         98.40        107.56        12.21 o
   2   6  16          1.99         -1.53         3.44 o
   3   6  16          0.12         -3.31         3.89 o
   4   6  16          3.54          4.88         7.99 o
   5   6  16         46.91         38.40        10.03 o
  -1   7  16         80.82         87.41        13.66 o
   0   7  16         53.93         44.67         8.49 o
   1   7  16         62.94         64.28         8.54 o
   2   7  16         22.92         15.63         3.99 o
   3   7  16         24.04         16.46         3.90 o
   4   7  16          0.87         -2.44         5.66 o
   5   7  16          1.27          5.70        11.30 o
   0   8  16         16.79         11.10        15.71 o
   1   8  16          9.23         11.67         7.51 o
   2   8  16          5.73          3.69         6.30 o
   3   8  16         61.91         55.95         5.93 o
   4   8  16          3.36          7.64         6.57 o
   0   9  16        106.82        112.17        20.32 o
   1   9  16          9.27         17.58        13.66 o
   2   9  16          1.44         -1.70         8.02 o
   3   9  16         59.81         58.00         8.62 o
   4   9  16         60.06         44.69        11.30 o
   1  10  16         77.72         85.36        18.10 o
   3  10  16          8.98         23.39        15.54 o
   1  -7  17         12.83         -7.37        10.95 o
   0  -6  17          8.59          8.71        13.49 o
   1  -6  17         73.54         73.27        11.21 o
   2  -6  17         95.84         98.36        11.61 o
   0  -5  17         58.78         62.73         9.58 o
   1  -5  17          1.31         -2.78         8.81 o
   2  -5  17         11.72         19.42        10.41 o
   3  -5  17         76.45         96.80        19.12 o
   0  -4  17        329.76        370.86        15.95 o
   1  -4  17         90.91        105.82         9.47 o
   2  -4  17         52.43         63.58         9.80 o
   3  -4  17          2.32         12.27         9.51 o
  -1  -3  17         21.22          8.02        12.98 o
   0  -3  17          4.84          5.48         7.00 o
   1  -3  17         95.61         90.12        10.70 o
   2  -3  17         26.44         21.40         6.10 o
   3  -3  17          0.01          4.97        23.82 o
  -1  -2  17         11.63          5.39         7.68 o
   0  -2  17         10.78         16.69         7.13 o
   1  -2  17         14.78         12.56         5.25 o
   2  -2  17        138.91        129.29        13.25 o
   3  -2  17         93.97        100.48        10.56 o
   4  -2  17          5.67         10.24        17.07 o
  -1  -1  17         35.85         32.70         8.37 o
   0  -1  17         20.70         20.04         7.41 o
   1  -1  17          5.58          9.51         4.90 o
   2  -1  17         31.42         40.65         6.32 o
   3  -1  17          6.28          6.35         6.51 o
   4  -1  17          1.75          0.17        15.71 o
  -1   0  17          9.27         10.77         8.16 o
   0   0  17        158.14        171.41        12.49 o
   1   0  17          7.23          8.89         4.77 o
   2   0  17        336.28        359.63        11.21 o
   3   0  17         68.19         69.99         6.23 o
   4   0  17         43.06         42.34        15.88 o
  -2   1  17        216.52        214.09        24.76 o
  -1   1  17         13.23         18.90         8.55 o
   0   1  17         64.46         73.14         8.40 o
   1   1  17         92.47        123.94        11.11 o
   2   1  17          6.76          6.47         8.89 o
   3   1  17         59.11         48.57        14.22 o
   4   1  17         14.61         12.33        26.46 o
  -2   2  17         30.56         50.53        15.71 o
  -1   2  17          0.80          8.21         8.05 o
   0   2  17        123.32        146.17        12.25 o
   1   2  17          3.94         -2.70         6.53 o
   2   2  17         31.19         33.26         5.08 o
   3   2  17          4.25          6.40         5.65 o
   4   2  17          0.33        -14.74         8.96 o
  -2   3  17          0.01          7.68        15.88 o
  -1   3  17         70.43         72.10        10.57 o
   0   3  17          1.42         -1.57         7.09 o
   1   3  17          0.42         -7.52         6.07 o
   2   3  17          4.61          2.14         9.55 o
   3   3  17         19.95         25.09         5.00 o
   4   3  17          2.64         -3.94        10.67 o
  -2   4  17          1.86          7.00        16.90 o
  -1   4  17          0.87          1.31         9.02 o
   0   4  17          5.25          0.87         7.47 o
   1   4  17          0.43         -9.58         7.68 o
   2   4  17         27.14         29.65         5.08 o
   3   4  17         40.11         28.18         6.80 o
   4   4  17          6.29         -7.07         7.54 o
  -1   5  17          0.28          5.29        13.32 o
   0   5  17        293.34        305.37        15.99 o
   1   5  17         29.76         38.18         7.55 o
   2   5  17        276.50        334.88         9.33 o
   3   5  17          0.00         -8.95        11.44 o
   4   5  17          9.61         17.56         9.73 o
   0   6  17         27.02         32.78        11.61 o
   1   6  17          4.18        -10.00         6.37 o
   2   6  17         27.53         18.38         4.61 o
   3   6  17         41.39         48.93         8.33 o
   4   6  17         56.15         69.53        11.46 o
   0   7  17         93.26        138.29        20.83 o
   1   7  17         13.42         16.82         8.62 o
   2   7  17         14.44          5.72         6.15 o
   3   7  17         40.75         60.63         7.40 o
   4   7  17          0.14          7.99         6.72 o
   0   8  17         15.07         45.58        19.12 o
   1   8  17          0.06         17.93        14.85 o
   3   8  17          0.58        -10.76        12.98 o
   4   8  17         22.15          3.58        10.94 o
   1   9  17         12.22         47.46        17.76 o
   1  -5  18         48.88         38.07        16.05 o
   0  -4  18          0.20         -2.22        15.88 o
   1  -4  18         53.28         58.56        15.19 o
   2  -4  18          7.58          2.39        10.25 o
   0  -3  18         21.52         22.19        13.49 o
   1  -3  18         23.64         21.17        13.49 o
   2  -3  18          1.82          3.13         9.10 o
   3  -3  18         38.17         48.49        18.10 o
   0  -2  18         60.13         47.80        14.68 o
   1  -2  18         50.55         14.51        12.98 o
   2  -2  18          6.13         13.52         8.82 o
   3  -2  18          1.30        -10.59        16.22 o
   0  -1  18         24.62          2.90        13.15 o
   1  -1  18         32.67         26.03        11.95 o
   2  -1  18          0.02          6.03         8.28 o
   3  -1  18         33.70         70.68        16.90 o
   0   0  18          3.28         20.45         8.80 o
   1   0  18         11.55          7.72         8.28 o
   2   0  18         20.41         31.02         6.22 o
   3   0  18         34.36         22.19        14.51 o
   4   0  18          7.87         25.10        18.78 o
  -1   1  18         51.16         37.90        15.02 o
   0   1  18         33.91         27.42        10.93 o
   1   1  18         40.86         15.98        28.17 o
   2   1  18        153.65        177.04        14.00 o
   3   1  18          7.00          1.78         8.33 o
   4   1  18          0.59         -3.07        16.56 o
  -1   2  18          0.02         -8.88        14.00 o
   0   2  18         44.47         40.70        15.28 o
   1   2  18          2.10         -8.44         9.73 o
   2   2  18         16.92          6.72         5.98 o
   3   2  18          4.47         -2.86        13.40 o
   4   2  18          1.47        -26.29        16.39 o
  -1   3  18          3.15         -0.51        15.54 o
   0   3  18         20.31         19.67        10.16 o
   1   3  18        170.55        186.67        24.33 o
   2   3  18         32.70         31.32         9.73 o
   3   3  18          1.45         -1.94         7.88 o
   4   3  18          3.31         20.83        15.88 o
  -1   4  18        123.05        137.95        18.44 o
   0   4  18          2.66         -6.47         9.52 o
   1   4  18        115.28        115.09        11.86 o
   2   4  18          5.54         11.54        10.16 o
   3   4  18          3.22        -11.85        12.04 o
   4   4  18         12.31         11.62         9.43 o
   0   5  18          3.53         -7.73        10.29 o
   1   5  18         31.41         31.55         8.94 o
   2   5  18          5.31         -8.70         8.02 o
   3   5  18          1.11        -14.51         9.73 o
   4   5  18          1.54         10.06         9.91 o
   0   6  18          1.55         -6.32        17.76 o
   1   6  18          0.07          8.80         8.25 o
   2   6  18         51.42         16.22        10.93 o
   3   6  18          2.90         13.15        11.27 o
   1   7  18          0.37        -16.87        12.06 o
   1  -2  19          0.28          8.71        16.39 o
   1  -1  19         40.24         29.36        15.54 o
   0   0  19          7.99         11.27        15.71 o
   1   0  19         14.34          9.05        15.37 o
   0   1  19         18.86         56.85        18.10 o
   1   1  19         77.95         88.27        16.05 o
   0   2  19          2.03          1.37        16.90 o
   1   2  19         21.66         31.59        25.78 o
   1   3  19        180.98        243.88        17.65 o
   2   3  19         44.75         43.54        13.15 o
   1   4  19         29.42         38.66        10.74 o
   2   4  19          9.37         -1.20        12.98 o
                                                
